# Supplementary material for: Evolution and recent advances in antibody–drug conjugate therapy for lung cancer: a comprehensive systematic review based on the Trialtrove database (inception to July 1, 2025)
Source: Front Oncol. 2026 May 20;16:1793949. doi: 10.3389/fonc.2026.1793949 (PMC13229791; doi:10.3389/fonc.2026.1793949)
Supplement: Supplementary file 1 [file Table1.xlsx]

## Sheet: Results
Trial ID	Protocol/Trial ID	Trial Title	Trial Phase	Trial Status	Therapeutic Area	Disease	Patient Segment	MeSH Term	Record Type	Sponsor/Collaborator	Sponsor/Collaborator Role	Sponsor/Collaborator Type	Sponsor/Collaborator: Parent HQ Country	Sponsor/Collaborator: Parent HQ State	Sponsor/Collaborator: Parent HQ City	Sponsor/Collaborator: Parent HQ Postal Code	Primary Tested Drug	Primary Tested Drug: Mechanism Of Action	Primary Tested Drug: Target	Primary Tested Drug: Therapeutic Class	Primary Tested Drug: Drug Type	Other Tested Drug	Other Tested Drug: Mechanism Of Action	Other Tested Drug: Target	Other Tested Drug: Therapeutic Class	Other Tested Drug: Drug Type	Oncology Biomarker	Oncology Biomarker Common Use(s)	Trial Objective	Primary Endpoint	Primary Endpoint Group	Primary Endpoint Details	Secondary/Other Endpoint	Secondary/Other Endpoint Group	Secondary/Other Endpoint Details	Start Date	Start Date Type	Enrollment Duration (Mos.)	Enrollment Duration Type	Enrollment Close Date	Enrollment Close Date Type	Treatment Duration (Mos.)	Treatment Duration Type	Primary Completion Date	Primary Completion Date Type	Full Completion Date	Full Completion Date Type	Primary Endpoints Reported Date	Primary Endpoints Reported Date Type
641045	AVZO-1418-1001 NCT07038343 TrialTroveID-641045	A Phase I/II, First-in-human Study to Assess the Safety, Tolerability, Pharmacokinetics, Pharmacodynamics, and Antitumor Activity of AVZO-1418 as a Single Agent and in Combination Therapy in Patients With Locally Advanced or Metastatic Solid Tumors	I/II	Open	Oncology	Oncology: Lung, Non-Small Cell; Oncology: Unspecified Solid Tumor	Second line; Stage III; Stage IV	Carcinoma, Non-Small-Cell Lung; Neoplasms	Trialtrove	Avenzo Therapeutics Duality Biologics	Sponsor Collaborator	Industry, all other pharma Industry, all other pharma	United States China	CA	San Diego	92130 201204	DB-1418	ErbB-3 antagonist; DNA topoisomerase I inhibitor	epidermal growth factor receptor; erb-b2 receptor tyrosine kinase 3	Anticancer, immunological	Biological > Protein > Antibody > Antibody-drug conjugate; Biological > Protein > Antibody > Bispecific antibody								This study, the first clinical trial of AVZO-1418, aims to determine the safety, tolerability, pharmacokinetics, pharmacodynamics, maximum tolerated dose, and antitumor activity of AVZO-1418 when administered intravenously as a monotherapy and potentially in combination therapy to patients with locally advanced or metastatic epithelial solid tumors. Phase 1 is a dose escalation phase which will a…	Common Terminology Criteria for Adverse Events Complete response Dose-limiting toxicities Maximum tolerated dose Overall response rate Partial response Response evaluation criteria in solid tumors Treatment Emergent Adverse Events	Safety/Toxicity > Adverse Drug Reactions Efficacy > Clinical Response/Remission Safety/Toxicity > Safety/Tolerability Safety/Toxicity > Safety/Tolerability Efficacy > Clinical Response/Remission Efficacy > Clinical Response/Remission Efficacy > Clinical Response/Remission Safety/Toxicity > Adverse Drug Reactions	Occurrence of Dose Limiting Toxicities (DLTs) during the first cycle (Phase 1) [Time Frame: Approximately 2 years] Number of participants with DLTs assessed for severity using CTCAE v5.0 criteria will be summarized by dose level. Determine the maximum tolerated dose (MTD) and/or preliminary recommended Phase 2 dose (RP2D) (Phase 1) [Time Frame: Approximately 16 months] Number of Participants with…	Accumulation index Area under the curve score Clinical benefit rate Cmax Cmin Drug clearance Duration of overall response Elimination half-life Overall response rate - duration Overall response rate Overall survival Progression-free survival Response evaluation criteria in solid tumors Stable Disease Tmax Treatment Emergent Adverse Events Volume of distribution	Pharmacokinetics/Pharmacodynamics > PK/PD Pharmacokinetics/Pharmacodynamics > PK/PD Efficacy > Clinical Response/Remission Pharmacokinetics/Pharmacodynamics > PK/PD Pharmacokinetics/Pharmacodynamics > PK/PD Pharmacokinetics/Pharmacodynamics > PK/PD Efficacy > Clinical Response/Duration Pharmacokinetics/Pharmacodynamics > PK/PD Efficacy > Clinical Response/Remission Efficacy > Clinical Response/Re…	Objective Response Rate (ORR) (Phase 1) [Time Frame: From baseline through disease progression or study completion (approximately 2 years)] Duration of Response (DOR) (Phase 1 and 2) [Time Frame: From baseline through disease progression or study completion (approximately 2 years)] Defined as the time from the first confirmed response to radiologic/objective progression. Disease Control Rate (DCR…	2025-06-26	Actual							2030-06-01	Anticipated	2030-12-01	Anticipated
582981	NCT07019675 SKB518-II-02 TrialTroveID-582981	A Phase II, Multicenter, Open-label Study to Evaluate the Efficacy and Safety of SKB518 in Patients With Lung Cancer	II	Planned	Oncology	Oncology: Lung, Non-Small Cell; Oncology: Lung, Small Cell; Oncology: Neuroendocrine	(N/A); Pulmonary; Second line	Carcinoma, Non-Small-Cell Lung; Lung Neoplasms; Neuroendocrine Tumors; Small Cell Lung Carcinoma	Trialtrove	Sichuan Kelun Pharmaceutical Co./Sichuan Kelun Pharmaceutical Research Institute Co.	Sponsor	Industry, generic	China		Chengdu	610071	SKB-518	Unidentified pharmacological activity	Unspecified	Anticancer, other	Biological; Biological > Protein; Biological > Protein > Antibody; Biological > Protein > Antibody > Antibody-drug conjugate								This is an open-label, multicenter, phase II study. The purpose of this study is to evaluate the safety, tolerability and preliminary anti-tumor activity of SKB518 in patients with lung cancer. Eligible subjects will receive SKB518 monotherapy, until radiographic disease progression, intolerable toxicity, discontinuation of study treatment required by the subject, or other protocol-specified trea…	Adverse Events Overall response rate Response evaluation criteria in solid tumors	Safety/Toxicity > Adverse Drug Reactions Efficacy > Clinical Response/Remission Efficacy > Clinical Response/Remission	AE [Time Frame: Up to 24 months] Incidence and severity of adverse events (AEs) ORR [Time Frame: Up to 24 months] Objective response rate (ORR) (assessed by the investigators as per RECIST v1.1).	Overall response rate - duration Overall survival Progression-free survival Progressive disease rate	Efficacy > Clinical Response/Remission Efficacy > Survival Efficacy > Survival Efficacy > Clinical Response/Progression	PFS [Time Frame: Up to 24 months] Time from start of treatment to progression of disease (PD) or death, whichever occurs first, in patients with tumors. DOR [Time Frame: Up to 24 months] Time from the start of the first assessment of CR or PR in tumor patients to PD or death due to any reason. OS [Time Frame: Up to 24 months] Time from start of treatment to death due to any reason.	2025-06-20	Anticipated							2027-06-20	Anticipated	2027-06-20	Anticipated
582833	ChiCTR2500104246 TrialTroveID-582833	A Single-arm, Multicenter, Phase 2 Study of Sacituzumab tirumotecan (Sac-TMT) in Combination With KL-A167 as Maintenance Therapy in Extensive Stage Small Cell Lung Cancer (ES-SCLC) After First Line Immunochemotherapy Induction Therapy	II	Planned	Oncology	Oncology: Lung, Small Cell; Oncology: Neuroendocrine	Extensive; Metastatic; PD-1 Refractory; PD-L1 Refractory; Pulmonary; Second line	Neuroendocrine Tumors; Small Cell Lung Carcinoma	Trialtrove	(Other Hospital/Academic/Medical Center)	Sponsor	Academic					tagitanlimab sacituzumab tirumotecan	PD-L1 antagonist; Immuno-oncology therapy; Immune checkpoint inhibitor DNA topoisomerase I inhibitor	CD274 molecule DNA topoisomerase I; tumor associated calcium signal transducer 2	Anticancer, immunological Anticancer, other	Biological > Protein > Antibody > Humanized monoclonal antibody; Biological > Protein > Antibody > Monoclonal antibody, other Biological > Protein > Antibody > Antibody-drug conjugate; Small molecule > Synthetic small molecule						GPT; THPO; TPSG1	Diagnostic; Predisposing; Prognostic	To evaluate the anti-tumor activity of Sacituzumab tirumotecan combined with KL-A167 in patients with extensivity small cell lung cancer who have no progression after induction therapy.	Overall response rate - duration Overall response rate	Efficacy > Clinical Response/Remission Efficacy > Clinical Response/Remission	Primary outcomes: Progress free survival Objective response rate Duration of remission	Clinical benefit rate Overall survival	Efficacy > Clinical Response/Remission Efficacy > Survival	Secondary outcomes: Overall survival Disease control rate	2025-06-01	Anticipated	19.99	Anticipated	2027-01-30	Anticipated	10.98	Anticipated	2027-12-30	Anticipated
582486	Neotrace TrialTroveID-582486	Neotrace: A multicenter phase II study of neoadjuvant sacituzumab govitecan plus zimberelimab followed by adjuvant zimberelimab with or without sacituzumab govitecan in patients with resectable non-small cell lung cancer.	II	Open	Oncology	Oncology: Lung, Non-Small Cell	Adjuvant; Neoadjuvant; Stage II; Stage III	Carcinoma, Non-Small-Cell Lung	Trialtrove	(Other Hospital/Academic/Medical Center)	Sponsor	Academic					sacituzumab govitecan zimberelimab	DNA topoisomerase I inhibitor PD-1 antagonist; Immuno-oncology therapy; Immune checkpoint inhibitor	DNA topoisomerase I; tumor associated calcium signal transducer 2 programmed cell death 1	Anticancer, immunological Anticancer, immunological; Anti-inflammatory	Biological > Protein > Antibody > Antibody-drug conjugate; Biological > Protein > Antibody > Humanized monoclonal antibody; Small molecule > Synthetic small molecule Biological > Protein > Antibody > Human monoclonal antibody; Biological > Protein > Antibody > Monoclonal antibody, other						ALK	Companion Diagnosis; Diagnostic; Predictive; Predisposing; Prognostic	To evaluate the neoadjuvant combination of sacituzumab govitecan (SG) and the PD-1 inhibitor zimberelimab (ZIM) in patients with resectable stage II to IIIB (N2) NSCLC with no known EGFR or ALK alterations. We hypothesize that the combination of sacituzumab govitecan and the PD1-inhibitor zimberelimab in the neoadjuvant setting can improve rates of PCR and MPR in resectable NSCLC	Complete response	Efficacy > Clinical Response/Remission	primary endpoint is the rate of pCR in tumor and lymph nodes.	Circulating Tumor Cells Complete response Disease-free survival Overall survival Quality of Life Resection rate Safety and Tolerability	Efficacy > Clinical Response/Remission Efficacy > Clinical Response/Remission Efficacy > Survival Efficacy > Survival HEOR > Health-Related Quality Of Life Efficacy > Clinical Response/Remission Safety/Toxicity > Safety/Tolerability	Secondary endpoints include major pathological response, surgical resection rate, time to surgery, DFS, OS, safety, and quality of life. The study also explores circulating tumor DNA dynamics, TROP2 expression, and spatial transcriptomics and proteomics to identify potential biomarkers.
582479	TrialTroveID-582479	A Randomized, Pivotal Study to Evaluate the Selected Dose of ZL-1310 versus Standard of Care in 2L ES-SCLC	III	Planned	Oncology	Oncology: Lung, Small Cell; Oncology: Neuroendocrine	Extensive; Metastatic; Pulmonary; Second line	Neuroendocrine Tumors; Small Cell Lung Carcinoma	Trialtrove	Zai Lab	Sponsor	Industry, all other pharma	China		Shanghai	201210	ZL-1310	DNA topoisomerase I inhibitor	delta like canonical Notch ligand 3; DNA topoisomerase I	Anticancer, other	Biological > Protein > Antibody > Antibody-drug conjugate; Biological > Protein > Antibody > Humanized monoclonal antibody; Small molecule > Synthetic small molecule	SOC (Standard of care)							To evaluate the selected dose of ZL-1310 versus standard of care in 2L ES-SCLC.							2025-12-01	Anticipated
581948	10660 NCI-2025-03809 NCT07012031 TrialTroveID-581948	A Phase I/II Study Evaluating the Safety, Tolerability, and Efficacy of Sotorasib Plus Trastuzumab Deruxtecan in Patients With Advanced Non-Small Cell Lung Cancer With a KRASG12C Mutation	I/II	Planned	Oncology	Oncology: Lung, Non-Small Cell	KRAS; PD-1 Refractory; PD-L1 Refractory; Second line; Stage III; Stage IV	Carcinoma; Carcinoma, Non-Small-Cell Lung; Lung Neoplasms	Trialtrove	National Institutes of Health/National Cancer Institute	Sponsor	Government					sotorasib trastuzumab deruxtecan IV	K-Ras inhibitor; Immuno-oncology therapy ErbB-2 tyrosine kinase inhibitor; DNA topoisomerase I inhibitor	KRAS proto-oncogene, GTPase DNA topoisomerase I; erb-b2 receptor tyrosine kinase 2	Anticancer, immunological Anticancer, other	Small molecule > Synthetic small molecule Biological > Protein > Antibody > Antibody-drug conjugate; Small molecule > Synthetic small molecule						albumin; CYP3A4; ERBB2; ERBB3; GPT; KRAS; KRAS G12C; PDCD1	Companion Diagnosis; Diagnostic; Predictive; Predisposing; Prognostic	This phase I/II trial tests the safety, side effects and best dose of sotorasib with trastuzumab deruxtecan and how well the combination works in treating patients with KRAS G12C mutated non-small cell lung cancer that has spread to nearby tissues or lymph nodes (locally advanced) or that has spread from where it first started (primary site) to other places in the body (metastatic). Trastuzumab a…	Adverse Events Common Terminology Criteria for Adverse Events Dose-limiting toxicities Overall response rate Response evaluation criteria in solid tumors Safety and Tolerability	Safety/Toxicity > Adverse Drug Reactions Safety/Toxicity > Adverse Drug Reactions Safety/Toxicity > Safety/Tolerability Efficacy > Clinical Response/Remission Efficacy > Clinical Response/Remission Safety/Toxicity > Safety/Tolerability	Dose-limiting toxicities of combined DS-8201a (trastuzumab deruxtecan [T-DXd]) and sotorasib (AMG-510) treatment (Phase I) [Time Frame: Within the first 21 days of treatment initiation] Will be defined as an adverse event (AE) that is at least possibly related to the study treatment. Severity will be graded according to National Cancer Institute (NCI) Common Terminology Criteria for Adverse Event…	Adverse Events Circulating Tumor Cells Common Terminology Criteria for Adverse Events Complete response Duration of overall response Immunogenicity (other timeframe) Immunogenicity Maximum tolerated dose Overall response rate - duration Overall response rate Overall survival Partial response Progression-free survival Response evaluation criteria in solid tumors Response rate Safety and Tolerabili…	Safety/Toxicity > Adverse Drug Reactions Efficacy > Clinical Response/Remission Safety/Toxicity > Adverse Drug Reactions Efficacy > Clinical Response/Remission Efficacy > Clinical Response/Duration Efficacy > Immunological Response Safety/Toxicity > Adverse Drug Reactions Safety/Toxicity > Safety/Tolerability Efficacy > Clinical Response/Remission Efficacy > Clinical Response/Remission Efficacy >…	Maximum tolerated dose (MTD)/recommended phase 2 dose (RP2D) of DS-8201a (T-DXd) and sotorasib (AMG-510) combination (Phase I) [Time Frame: Up to 5 years] Will be determined based on the totality of safety, tolerability, and clinical activity data as appropriate. RP2D nay be determined to be the highest dose level, the MTD, or it may be a lower dose based on the consensus of the investigators, Ca…	2025-09-30	Anticipated							2027-06-14	Anticipated	2027-06-14	Anticipated
581652	CTR20252228 SKB518-II-02 TrialTroveID-581652	An open-label, multicenter Phase II clinical study to evaluate the efficacy and safety of SKB518 in the treatment of lung cancer patients	II	Planned	Oncology	Oncology: Lung, Non-Small Cell; Oncology: Lung, Small Cell; Oncology: Neuroendocrine	(N/A); Adenocarcinoma; Large Cell; Line of therapy N/A; Pulmonary	Carcinoma, Non-Small-Cell Lung; Neuroendocrine Tumors; Small Cell Lung Carcinoma	Trialtrove	Sichuan Kelun Pharmaceutical Co./Sichuan Kelun Botai Biopharmaceutical Co.	Sponsor	Industry, all other pharma	China		Chengdu	610071	SKB-518	Unidentified pharmacological activity	Unspecified	Anticancer, other	Biological; Biological > Protein; Biological > Protein > Antibody; Biological > Protein > Antibody > Antibody-drug conjugate						ABCG2; CYP3A4	Diagnostic; Predictive; Predisposing; Prognostic	To evaluate the safety, tolerability and preliminary anti-tumor activity of SKB518 in patients with lung cancer.	Adverse Events Common Terminology Criteria for Adverse Events Overall response rate Response evaluation criteria in solid tumors Safety and Tolerability	Safety/Toxicity > Adverse Drug Reactions Safety/Toxicity > Adverse Drug Reactions Efficacy > Clinical Response/Remission Efficacy > Clinical Response/Remission Safety/Toxicity > Safety/Tolerability	Primary endpoint and evaluation time Serial number index Evaluation time End point selection 1 Incidence and severity of adverse events (AEs) (based on CTCAE v5.0) During the entire study Safety indicators 2 Objective response rate (ORR) assessed by investigator according to RECIST v1.1 During the entire study Effectiveness Indicators	Clinical benefit rate Duration of overall response Immunogenicity (other timeframe) Immunogenicity Overall response rate - duration Overall survival Progression-free survival Response evaluation criteria in solid tumors Safety and Tolerability	Efficacy > Clinical Response/Remission Efficacy > Clinical Response/Duration Efficacy > Immunological Response Safety/Toxicity > Adverse Drug Reactions Efficacy > Clinical Response/Remission Efficacy > Survival Efficacy > Survival Efficacy > Clinical Response/Remission Safety/Toxicity > Safety/Tolerability	To evaluate the pharmacokinetic (PK) characteristics of SKB518 in patients with lung cancer; 2) To evaluate the immunogenicity of SKB518 in patients with lung cancer. Secondary endpoints and evaluation time Serial number index Evaluation time End point selection 1 Progression-free survival (PFS), duration of response (DOR), disease control rate (DCR), and overall survival (OS) assessed by the inv…
580966	EUCT number: 2024-518586-10 M25-287 NCT07005102 TrialTroveID-580966	A Phase II/III Randomized Study to Evaluate the Safety, Efficacy, and Optimal Dose of Telisotuzumab Adizutecan in Combination With Osimertinib as First-Line Treatment in Patients With Locally Advanced Unresectable or Metastatic EGFR-Mutated Non-Squamous Non-Small Cell Lung Cancer	II/III	Planned	Oncology	Oncology: Lung, Non-Small Cell	Adenocarcinoma; EGFR; First line; Large Cell; Stage III; Stage IV	Carcinoma, Non-Small-Cell Lung; Lung Neoplasms	Trialtrove	AbbVie	Sponsor	Industry, Top 20 Pharma	United States	IL	North Chicago	IL 60064	telisotuzumab adizutecan	Hepatocyte growth factor antagonist; DNA topoisomerase I inhibitor; DNA topoisomerase inhibitor	DNA topoisomerase I; MET proto-oncogene, receptor tyrosine kinase	Anticancer, other	Biological > Protein > Antibody > Antibody-drug conjugate; Biological > Protein > Antibody > Monoclonal antibody, other; Small molecule > Synthetic small molecule	osimertinib (tablet) undisclosed - antineoplastic	EGFR kinase inhibitor Unidentified pharmacological activity	epidermal growth factor receptor	Anticancer, immunological	Small molecule; Small molecule > Synthetic small molecule Small molecule > Synthetic small molecule	EGFR	Diagnostic; Predictive; Predisposing; Prognostic	To Evaluate the Safety, Efficacy, and Optimal Dose of Telisotuzumab Adizutecan in Combination With Osimertinib as First-Line Treatment in Patients With Locally Advanced Unresectable or Metastatic EGFR-Mutated Non-Squamous Non-Small Cell Lung Cancer	Adverse Events Complete response Overall response rate Partial response Progression-free survival Response evaluation criteria in solid tumors	Safety/Toxicity > Adverse Drug Reactions Efficacy > Clinical Response/Remission Efficacy > Clinical Response/Remission Efficacy > Clinical Response/Remission Efficacy > Survival Efficacy > Clinical Response/Remission	Primary Outcome Measures : Phase 2: Objective Response (OR) Based on Blinded Independent Central Review (BICR) Assessment per Response Evaluation Criteria in Solid Tumors (RECIST) version 1.1 [Time Frame: Up to Approximately 76 Months] OR is defined as confirmed complete response (CR) or confirmed partial response (PR) per BICR based on RECIST version 1.1. Phase 3: Progression-free survival (PFS)…	Ability to swallow Appetite Clinical benefit rate Cognitive function test Duration of overall response EORTC Quality of Life Questionnaire Global health status Likert scale Nausea Neuropathy Overall response rate - duration Overall response rate Overall survival Progression-free survival Quality of Life Response evaluation criteria in solid tumors Stable Disease Vomiting	Efficacy > Patient Assessment Instruments (Efficacy) Efficacy > Symptom Assessment Efficacy > Clinical Response/Remission Efficacy > Patient Assessment Instruments (Efficacy) Efficacy > Clinical Response/Duration Efficacy > Health-Related Quality Of Life (Patient Reported Outcomes) (Efficacy) HEOR > Health-Related Quality Of Life Efficacy > Patient Assessment Instruments (Efficacy) Safety/Toxicit…	Secondary Outcome Measures: Phase 2: PFS based on BICR assessment per RECIST version 1.1. [Time Frame: Up to Approximately 76 Months] PFS is defined as the time from the participant's randomization date to the first occurrence of radiographic progression per BICR based on RECIST version 1.1 or death from any cause, whichever occurs earlier. Phase 2: Duration of response (DoR) based on BICR assess…	2025-09-08	Anticipated							2031-12-01	Anticipated	2031-12-01	Anticipated
579431	TrialTroveID-579431	A Clinical Study of IM-1617 in Patients with Cancer	I	Planned	Oncology	Oncology: Breast; Oncology: Colorectal; Oncology: Lung, Non-Small Cell; Oncology: Ovarian; Oncology: Unspecified Solid Tumor	(N/A); Line of therapy N/A	Breast Neoplasms; Carcinoma, Non-Small-Cell Lung; Colorectal Neoplasms; Ovarian Neoplasms	Trialtrove	Immunome	Sponsor	Industry, all other pharma	United States		Exton	19341	IM-1617	DNA topoisomerase I inhibitor	DNA topoisomerase I	Anticancer, other	Biological > Protein > Antibody > Antibody-drug conjugate; Small molecule								To evaluate IM-1617 in patients with cancer.
579159	NCT06992739 PROTECT-2 TrialTroveID-579159	A Prospective, Single-arm Phase II Trial of Trilaciclib Administered Prior to Sacituzumab Tirumotecan in Patients With EGFR-mutated, Advanced Non-Small Cell Lung Cancer (NSCLC) Who Have Progressed on Prior EGFR Tyrosine Kinase Inhibitors（PROTECT-2）	II	Planned	Oncology	Oncology: Lung, Non-Small Cell	EGFR; Second line; Stage III; Stage IV	Carcinoma, Non-Small-Cell Lung; Lung Neoplasms	Trialtrove	(Other Hospital/Academic/Medical Center)	Sponsor	Academic					trilaciclib sacituzumab tirumotecan	Cyclin-dependent kinase 4 inhibitor; Cyclin-dependent kinase 6 inhibitor DNA topoisomerase I inhibitor	cyclin dependent kinase 4; cyclin dependent kinase 6 DNA topoisomerase I; tumor associated calcium signal transducer 2	Anticancer, other; Radio/chemoprotective Anticancer, other	Small molecule; Small molecule > Synthetic small molecule Biological > Protein > Antibody > Antibody-drug conjugate; Small molecule > Synthetic small molecule						EGFR; GPT; THPO; TPO	Diagnostic; Predictive; Predisposing; Prognostic	The aim is to evaluate the efficacy and safety of trilaciclib in bone marrow protection before monotherapy with sacituzumab tirumotecan.	Neutropenia	Safety/Toxicity > Adverse Drug Reactions	Incidence of grade ≥ 3 neutropenia during sacituzumab tirumotecan treatment [Time Frame: Time from date of first dose of trilaciclib and sacituzumab tirumotecan through 30 days following the last dose of trilaciclib and sacituzumab tirumotecan]	Adverse Events Clinical benefit rate Duration of overall response Neutropenia Overall response rate - duration Overall response rate Overall survival Progression-free survival	Safety/Toxicity > Adverse Drug Reactions Efficacy > Clinical Response/Remission Efficacy > Clinical Response/Duration Safety/Toxicity > Adverse Drug Reactions Efficacy > Clinical Response/Remission Efficacy > Clinical Response/Remission Efficacy > Survival Efficacy > Survival	Incidence rate of grade 3 or 4 thrombocytopenia [Time Frame: Time from date of first dose of trilaciclib and sacituzumab tirumotecan 30 days following the last dose of trilaciclib and sacituzumab tirumotecan] Incidence rate of grade 3 or 4 anemia during sacituzumab tirumotecan treatment [Time Frame: Time from date of first dose of trilaciclib and sacituzumab tirumotecan through 30 days following …	2025-06-01	Anticipated							2026-06-01	Anticipated	2027-05-01	Anticipated
579154	CTR20242618 HB0052-01 NCT06992687 TrialTroveID-579154	A Phase I/II, Open-Label, Multicenter Study to Evaluate the Safety, Pharmacokinetics, Pharmacodynamics, and Efficacy of HB0052 in Patients With Advanced Solid Tumors	I/II	Open	Oncology	Oncology: Breast; Oncology: Cervical; Oncology: Colorectal; Oncology: Endometrial; Oncology: Esophageal; Oncology: Gastric; Oncology: Head/Neck; Oncology: Liver; Oncology: Lung, Non-Small Cell; Oncology: Melanoma; Oncology: Osteosarcoma; Oncology: Ovarian; Oncology: Pancreas; Oncology: Renal; Oncology: Soft Tissue Sarcoma; Oncology: Unspecified Solid Tumor	HER2 low; Localized; Locally advanced; Metastatic; Second line; Squamous Cell; Stage III; Stage IV	Breast Neoplasms; Carcinoma, Non-Small-Cell Lung; Carcinoma, Renal Cell; Colorectal Neoplasms; Endometrial Neoplasms; Esophageal Neoplasms; Ewing Sarcoma; Fibrosarcoma; Head and Neck Neoplasms; Kidney Neoplasms; Leiomyosarcoma; Liposarcoma; Liver Neoplasms; Melanoma; Neoplasms; Osteosarcoma; Ovarian Neoplasms; Pancreatic Neoplasms; Rhabdomyosarcoma; Sarcoma; Stomach Neoplasms; Synovial Sarcoma; U…	Trialtrove	Zhejiang Huahai Pharmaceutical Co./Huabo Biopharm Co. (Other Hospital/Academic/Medical Center)	Sponsor Collaborator	Industry, all other pharma Academic	China		Linhai	317024	HB-0052	Immuno-oncology therapy; Immune checkpoint inhibitor	5'-nucleotidase ecto	Anticancer, immunological	Biological > Protein > Antibody > Antibody-drug conjugate; Small molecule > Synthetic small molecule						CD4; CLDN18; CYP3A4; ERBB2; SLCO1A2; UGT1A1	Diagnostic; Predictive; Predisposing; Prognostic	To evaluate the safety and tolerability of HB0052 in patients with advanced solid tumors To evaluate HB0052 for injection in Patients with advanced solid tumors In the Phase I study, the safety and tolerability of HB0052 will be evaluated in patients with advanced solid tumors. In the Phase II study, the safety and preliminary efficacy of HB0052 at RP2D will be evaluated in patients with advanced…	Adverse Events Cardiac Telemetry Dose-limiting toxicities Maximum tolerated dose Safety and Tolerability Vital signs	Safety/Toxicity > Adverse Drug Reactions Safety/Toxicity > Cardiac Measures/Events Safety/Toxicity > Safety/Tolerability Safety/Toxicity > Safety/Tolerability Safety/Toxicity > Safety/Tolerability Safety/Toxicity > Serious Adverse Events	Primary Outcome Measures: Safety and tolerability [Time Frame: Up to 12 Months] Number of participants with a Dose Limiting Toxicity (DLT) \[ Time Frame: During the first 21 days \]DLTs will be assessed during the first 21 days of treatment for dose-escalation phase and are defined as toxicities that meet pre defined severity criteria, and assessed as having a suspected or definite relationship t…	Area under the curve score Clinical benefit rate Cmax Duration of overall response Elimination half-life Immunogenicity Neutralizing antibody response Overall response rate - duration Overall response rate Overall survival Progression-free survival Response evaluation criteria in solid tumors Safety and Tolerability Time to response Tmax	Pharmacokinetics/Pharmacodynamics > PK/PD Efficacy > Clinical Response/Remission Pharmacokinetics/Pharmacodynamics > PK/PD Efficacy > Clinical Response/Duration Pharmacokinetics/Pharmacodynamics > PK/PD Safety/Toxicity > Adverse Drug Reactions Efficacy > Immunological Response Efficacy > Clinical Response/Remission Efficacy > Clinical Response/Remission Efficacy > Survival Efficacy > Survival Eff…	Secondary Outcome Measures: AUC [Time Frame: Up to 24 Months] Area Under concentration-time Curve (AUC) Cmax [Time Frame: Up to 24 Months] Maximum serum concentration (Cmax) Tmax [Time Frame: Up to 24 Months] Half-life time of maximum concentration Other Outcome Measures: ORR assessment in dose-escalation phase [Time Frame: Up to 24 Months] Overall response rate (ORR) as measured by RECIST v1.1. …	2024-09-01	Actual							2025-09-30	Anticipated	2025-11-30	Anticipated
578845	CTR20252021 NCT06990464 SIBP-A19-I TrialTroveID-578845	A Phase I Clinical Trial Evaluating the Safety, Tolerability, Pharmacokinetics, and Preliminary Efficacy of SIBP-A19 Injection in the Treatment of Advanced Malignant Solid Tumor Patients	I	Planned	Oncology	Oncology: Endometrial; Oncology: Fallopian Tube; Oncology: Lung, Non-Small Cell; Oncology: Ovarian; Oncology: Primary Peritoneal; Oncology: Unspecified Solid Tumor	Fourth line or greater; Second line; Stage III; Stage IV; Third line	Carcinoma, Non-Small-Cell Lung; Endometrial Neoplasms; Fallopian Tube Neoplasms; Neoplasms; Ovarian Neoplasms; Peritoneal Neoplasms	Trialtrove	China National Pharmaceutical Group/China National Biotec Group Company/Shanghai Institute of Biological Products Co.	Sponsor	Industry, all other pharma	China		Beijing	100191	SIBP-A19	Immuno-oncology therapy	Unspecified	Anticancer, immunological	Biological > Protein > Antibody > Antibody-drug conjugate; Small molecule > Synthetic small molecule						EPO	Diagnostic; Predictive; Prognostic	To evaluate the safety, tolerability, and pharmacokinetic characteristics of SIBP-A19 and determine the maximum tolerable dose (MTD) and phase II recommended dose (RP2D). To evaluate the safety and tolerability of SIBP-A19 for injection, and to determine the maximum tolerated dose (MTD) and the recommended phase II dose (RP2D).	Adverse Events Dose-limiting toxicities Maximum tolerated dose Safety and Tolerability	Safety/Toxicity > Adverse Drug Reactions Safety/Toxicity > Safety/Tolerability Safety/Toxicity > Safety/Tolerability Safety/Toxicity > Safety/Tolerability	Primary Outcome Measures: AE (Adverse Events) [Time Frame: From day 1 after the first dose to day 28 after the last dose] That is adverse events, any adverse events that occurred to the participant during the study period. Phase II recommended dose (RP2D) [Time Frame: Day 21 after the last dose in the dose expansion phase] RP2D refers to the recommended dose determined through initial dose escala…	Area under the curve score Clinical benefit rate Cmax Elimination half-life Overall response rate Overall survival Partial response Plasma concentration Progression-free survival Safety and Tolerability Stable Disease Tmax	Pharmacokinetics/Pharmacodynamics > PK/PD Efficacy > Clinical Response/Remission Pharmacokinetics/Pharmacodynamics > PK/PD Pharmacokinetics/Pharmacodynamics > PK/PD Efficacy > Clinical Response/Remission Efficacy > Survival Efficacy > Clinical Response/Remission Pharmacokinetics/Pharmacodynamics > PK/PD Efficacy > Survival Safety/Toxicity > Safety/Tolerability Efficacy > Clinical Response/Remissi…	Secondary Outcome Measures: AUC (Area Under The Plasma Concentration Versus Time Curve) [Time Frame: Day 1, Day 22 and Day 63 after the first dose] It shows the degree to which a drug is absorbed and used in the body. Cmax (Peak Plasma Concentration) [Time Frame: Day 1, Day 22 and Day 63 after the first dose] It shows the highest plasma concentration of a drug that can be achieved after administr…	2025-05-15	Anticipated							2028-12-15	Anticipated	2028-12-15	Anticipated
577804	TrialTroveID-577804	A clinical study of IN10018 pieces used in combination with GQ1005 for the treatment of advanced solid tumors with HER2 expression/mutation, such as non-small cell lung cancer, gastric cancer/gastroesophageal junction adenocarcinoma, etc.	I	Planned	Oncology	Oncology: Esophageal; Oncology: Gastric; Oncology: Lung, Non-Small Cell; Oncology: Unspecified Solid Tumor	HER2 positive; Line of therapy N/A; Stage III; Stage IV	Carcinoma, Non-Small-Cell Lung; Esophageal Neoplasms; Stomach Neoplasms	Trialtrove	InxMed (Shanghai) Co.	Sponsor	Industry, all other pharma	China		Nanjing		ifebemtinib	Focal adhesion kinase inhibitor	protein tyrosine kinase 2	Anticancer, other	Small molecule; Small molecule > Synthetic small molecule	GQ-1005	ErbB-2 antagonist; DNA topoisomerase I inhibitor	DNA topoisomerase I; erb-b2 receptor tyrosine kinase 2	Anticancer, other	Biological > Protein > Antibody > Antibody-drug conjugate; Small molecule; Small molecule > Synthetic small molecule	ERBB2	Diagnostic; Predictive; Predisposing; Prognostic	To evaluate IN10018 pieces used in combination with GQ1005 for the treatment of advanced solid tumors with HER2 expression/mutation, such as non-small cell lung cancer, gastric cancer/gastroesophageal junction adenocarcinoma, etc.
576712	C5941001 EUCT number: 2025-521499-69-00 NCT06974734 TrialTroveID-576712	AN OPEN-LABEL PHASE 1 STUDY TO EVALUATE PF-08046037 AS MONOTHERAPY AND PART OF COMBINATION THERAPY IN PARTICIPANTS WITH ADVANCED MALIGNANCIES	I	Open	Oncology	Oncology: Head/Neck; Oncology: Lung, Non-Small Cell; Oncology: Melanoma; Oncology: Pancreas	First line; PD-L1 High; PD-L1 Positive; Second line; Squamous Cell; Stage III; Stage IV	Carcinoma; Carcinoma, Non-Small-Cell Lung; Carcinoma, Pancreatic Ductal; Head and Neck Neoplasms; Melanoma; Pancreatic Neoplasms; Squamous Cell Carcinoma of Head and Neck	Trialtrove	Pfizer	Sponsor	Industry, Top 20 Pharma	United States	NY	New York	NY 10001	PF-08046037	Toll-like receptor 7 agonist	CD274 molecule; toll like receptor 7	Anticancer, immunological	Biological > Protein > Antibody > Antibody-drug conjugate; Small molecule > Synthetic small molecule	sasanlimab (sc)	PD-1 antagonist; Immuno-oncology therapy; Immune checkpoint inhibitor	programmed cell death 1	Anticancer, immunological	Biological > Protein; Biological > Protein > Antibody > Humanized monoclonal antibody; Biological > Protein > Antibody > Monoclonal antibody, other			The purpose of this study is to learn about the safety and the effects of PF-08046037 alone or with sasanlimab for the treatment of certain advanced or metastatic malignancies. This study is seeking participants who: * have advanced or metastatic non-small cell lung cancer (NSCLC), head and neck squamous cell carcinoma (HNSCC), melanoma, or pancreatic ductal adenocarcinoma (PDAC); * are able to p…	Adverse Events Dose-limiting toxicities	Safety/Toxicity > Adverse Drug Reactions Safety/Toxicity > Safety/Tolerability	Primary Outcome Measures Number of participants with adverse events (AEs) [Time Frame: Through 30-37 days after the last study treatment, up to approximately 2 years] An AE is any untoward medical occurrence in a clinical study participant, temporally associated with the use of study intervention, whether or not considered related to the study intervention Number of participants with laboratory a…	Area under the curve score Cmax Complete response Duration of overall response Elimination half-life Overall response rate - duration Overall response rate Overall survival Partial response Progression-free survival Progressive disease rate Response evaluation criteria in solid tumors Stable Disease Tmax	Pharmacokinetics/Pharmacodynamics > PK/PD Pharmacokinetics/Pharmacodynamics > PK/PD Efficacy > Clinical Response/Remission Efficacy > Clinical Response/Duration Pharmacokinetics/Pharmacodynamics > PK/PD Efficacy > Clinical Response/Remission Efficacy > Clinical Response/Remission Efficacy > Survival Efficacy > Clinical Response/Remission Efficacy > Survival Efficacy > Clinical Response/Progressio…	Secondary Outcome Measures Pharmacokinetic (PK) parameter - Area under the concentration-time curve (AUC) [Time Frame: Through 30-37 days after the last study treatment, up to approximately 2 years] PK endpoint PK parameter - Maximum concentration (Cmax) [Time Frame: Through 30-37 days after the last study treatment, up to approximately 2 years] PK endpoint PK parameter - Time to maximum concentr…	2025-05-06	Actual							2028-07-27	Anticipated	2029-07-27	Anticipated
576198	ChiCTR2500102344 TrialTroveID-576198	A phase II clinical study to evaluate the safety and efficacy of BL-B01D1 for injection combined with ametinib mesylate tablets in the neoadjuvant treatment and postoperative ametinib mesylate tablets in the adjuvant treatment of patients with stage II-IIIB non-small cell lung cancer with EGFR-sensitive mutations	II	Planned	Oncology	Oncology: Lung, Non-Small Cell	Adjuvant; EGFR; Neoadjuvant; Stage II; Stage III	Carcinoma, Non-Small-Cell Lung	Trialtrove	(Other Hospital/Academic/Medical Center)	Sponsor	Academic					aumolertinib izalontamab brengitecan	EGFR kinase inhibitor EGFR antagonist; ErbB-3 antagonist; DNA topoisomerase I inhibitor; Immuno-oncology therapy	epidermal growth factor receptor epidermal growth factor receptor; erb-b2 receptor tyrosine kinase 3	Anticancer, other Anticancer, immunological	Small molecule; Small molecule > Synthetic small molecule Biological > Protein > Antibody > Antibody-drug conjugate; Biological > Protein > Antibody > Bispecific antibody						albumin; EGFR	Diagnostic; Predictive; Predisposing; Prognostic	To evaluate the efficacy of BL-B01D1 in combination with ametinib in neoadjuvant patients with non-small cell lung cancer with EGFR-sensitive mutations	Complete response Overall response rate Response rate	Efficacy > Clinical Response/Remission Efficacy > Clinical Response/Remission Efficacy > Clinical Response/Remission	Pathologic complete response rate Major pathological response rate	Event-free survival Overall response rate Resection rate	Efficacy > Survival Efficacy > Clinical Response/Remission Efficacy > Clinical Response/Remission	Event-free survival (EFS) After surgery to remove the tumor R0 resection rate Objective response rate From receiving treatment to preoperative evaluation	2025-05-01	Anticipated	24.16	Anticipated	2027-05-06	Anticipated	23.87	Anticipated	2029-05-01	Anticipated
576090	CTR20251256 NCT06970795 SYS6040 SYS6040-001 TrialTroveID-576090	An Open-lable, Multicenter Phase I Clinical Study to Evaluate the Safety, Tolerability, Pharmacokinetic Profile and Preliminary Efficacy of SYS6040 for Injection as a Single Agent in Participants With Advanced Solid Tumors	I	Open	Oncology	Oncology: Lung, Small Cell; Oncology: Neuroendocrine; Oncology: Unspecified Solid Tumor	(N/A); Pulmonary; Second line; Stage III; Stage IV	Neuroendocrine Tumors; Small Cell Lung Carcinoma	Trialtrove	CSPC Pharmaceutical Group Co. CSPC Pharmaceutical Group Co./CSPC NBP Pharmaceutical Co./CSPC Megalith Biopharmaceutical Co. {CSPC Jushi Biopharmaceutical Co.}	Sponsor Sponsor	Industry, all other pharma Industry, generic	China China		Shijiazhuang Shijiazhuang	050035 050035	SYS-6040	Notch pathway inhibitor	delta like canonical Notch ligand 3	Anticancer, other	Biological > Protein > Antibody > Antibody-drug conjugate; Small molecule > Synthetic small molecule						CYP3A4; DLL3; EPO; TPO	Diagnostic; Predictive; Predisposing; Prognostic	This study is the first-in-human Phase I study of SYS6040 for injection, comprising two phases: Dose escalation with backfill (Phase Ia) and cohort expansion (Phase Ib).The planned study population consists of subjects with advanced solid tumors.The objective is to evaluate the safety, tolerability, pharmacokinetics and preliminary efficacy of SYS6040 for injection as monotherapy in participants …	Adverse Events Dose-limiting toxicities Immunogenicity (other timeframe) Immunogenicity Maximum tolerated dose Overall response rate Response evaluation criteria in solid tumors Safety and Tolerability	Safety/Toxicity > Adverse Drug Reactions Safety/Toxicity > Safety/Tolerability Efficacy > Immunological Response Safety/Toxicity > Adverse Drug Reactions Safety/Toxicity > Safety/Tolerability Efficacy > Clinical Response/Remission Efficacy > Clinical Response/Remission Safety/Toxicity > Safety/Tolerability	DLT（Phase 1a） [Time Frame: Up to approximately 21days] Incidence rate and category of dose limiting toxicities (DLTs) during the first 21-day cycle of SYS6040 treatment Frequency and severity of TEAE and SAE（Phase 1a） [Time Frame: Up to approximately 2years] Assess safety and tolerability of SYS6040 RP2D (Phase 1a） [Time Frame: Up to approximately 2 years] RP2D was determined based on the safety,…	Adverse Events Area under the curve score Clinical benefit rate Cmax Duration of overall response Immunogenicity (other timeframe) Immunogenicity Overall response rate - duration Overall response rate Overall survival Plasma concentration Progression-free survival Safety and Tolerability	Safety/Toxicity > Adverse Drug Reactions Pharmacokinetics/Pharmacodynamics > PK/PD Efficacy > Clinical Response/Remission Pharmacokinetics/Pharmacodynamics > PK/PD Efficacy > Clinical Response/Duration Efficacy > Immunological Response Safety/Toxicity > Adverse Drug Reactions Efficacy > Clinical Response/Remission Efficacy > Clinical Response/Remission Efficacy > Survival Pharmacokinetics/Pharmac…	Peak time(Tmax)（phase 1a） [Time Frame: Up to approximately 2 years] Peak time(Tmax) after a single administration of SYS6040 Maximum plasma concentration (Cmax) （phase 1a） [Time Frame: Up to approximately 2 years] Cmax after a single administration of SYS6040 AUC 0-t（phase 1a） [Time Frame: Up to approximately 2 years] Area under blood concentration - time curve(AUC 0-∞) after a single administrat…	2025-04-10	Actual							2027-02-28	Anticipated	2028-11-30	Anticipated
575946	TrialTroveID-575946	A clinical study of BL-B01D1 for injection + PD-1/PD-L1 monoclonal antibody dual drug without or with anlotinib and/or chemotherapy for the treatment of extensive-stage small cell lung cancer	I	Planned	Oncology	Oncology: Lung, Small Cell; Oncology: Neuroendocrine	Extensive; Line of therapy N/A; Metastatic; Pulmonary	Neuroendocrine Tumors; Small Cell Lung Carcinoma	Trialtrove	Sichuan Biokin Pharmaceutical Co./Sichuan Baili Pharmaceutical Co./Baili-Bio (Chengdu) Pharmaceutical Co.	Sponsor	Industry, all other pharma	China		Chengdu	610041	izalontamab brengitecan	EGFR antagonist; ErbB-3 antagonist; DNA topoisomerase I inhibitor; Immuno-oncology therapy	epidermal growth factor receptor; erb-b2 receptor tyrosine kinase 3	Anticancer, immunological	Biological > Protein > Antibody > Antibody-drug conjugate; Biological > Protein > Antibody > Bispecific antibody	undisclosed - chemotherapy anti-PD-1/PD-L1 antibodies, unspecified Penpulimab;Anlotinib;albumin paclitaxel;oxaliplatin;lobaplatin	Unidentified pharmacological activity PD-1 antagonist; PD-L1 antagonist; Immuno-oncology therapy; Immune checkpoint inhibitor		Anticancer, other Anticancer, immunological	Small molecule > Synthetic small molecule Small molecule > Synthetic small molecule			To evaluate BL-B01D1 for injection + PD-1/PD-L1 monoclonal antibody dual drug without or with anlotinib and/or chemotherapy for the treatment of extensive-stage small cell lung cancer			N/A
575113	CTR20251378 HS-10370-103 NCT06963502 TrialTroveID-575113	A Phase Ib Study Evaluating the Safety, Tolerability , Pharmacokinetics, Activity and Immunogenicity of HS-10370 in Addition to Other Anti-cancer Therapies in Patients With Advanced Solid Tumors	I	Planned	Oncology	Oncology: Colorectal; Oncology: Lung, Non-Small Cell; Oncology: Unspecified Solid Tumor	KRAS; Second line; Stage III; Stage IV	Carcinoma, Non-Small-Cell Lung; Colorectal Neoplasms	Trialtrove	Jiangsu Hansoh Pharmaceutical Group Co./Shanghai Hansoh Biomedical Technology Co.	Sponsor	Industry, all other pharma	China		Lianyungang	222069	HS-20093 HS-10370 PM-1080	DNA topoisomerase I inhibitor; B7-H3 antagonist; Immuno-oncology therapy; Immune checkpoint inhibitor K-Ras inhibitor EGFR antagonist; MET tyrosine kinase inhibitor	CD276 molecule; DNA topoisomerase I KRAS proto-oncogene, GTPase epidermal growth factor receptor; MET proto-oncogene, receptor tyrosine kinase	Anticancer, immunological Anticancer, other Anticancer, immunological	Biological > Protein > Antibody > Antibody-drug conjugate; Small molecule > Synthetic small molecule Small molecule; Small molecule > Synthetic small molecule Biological > Protein > Antibody > Bispecific antibody; Biological > Protein > Antibody > Human monoclonal antibody	irinotecan (IV) oxaliplatin (IV) fluorouracil leucovorin carboplatin (iv) Envafolimab plus Gemcitabine&amp;Cisplatin SHR-A1811 for injection ; capecitabine Adebrelimab;Oxaliplatin;Capecitabine Tablets;Paclitaxel Injection;Cisplatin Injection	DNA topoisomerase I inhibitor DNA inhibitor DNA synthesis inhibitor; Thymidylate synthase inhibitor; RNA synthesis inhibitor Unidentified pharmacological activity DNA inhibitor	DNA topoisomerase I Not applicable Not applicable	Anticancer, other Anticancer, alkylating Anticancer, antimetabolite Radio/chemosensitizer; Antianaemic; Antidepressant Anticancer, alkylating	Natural product > Plant Small molecule > Synthetic small molecule Small molecule > Synthetic small molecule Small molecule > Synthetic small molecule Small molecule > Synthetic small molecule Small molecule > Synthetic small molecule Small molecule > Synthetic small molecule	KRAS; KRAS G12C	Companion Diagnosis; Diagnostic; Predictive; Predisposing; Prognostic	To evaluate the Safety, Tolerability , Pharmacokinetics, Activity and Immunogenicity of HS-10370 in Combination With Other Anti-cancer Therapies in Chinese patients with KRAS G12C mutation advanced or metastatic solid tumors, especially in and Colorectal cancer(CRC) and non-Small cell lung cancer (NSCLC). To evaluate safety, tolerability, pharmacokinetics, efficacy and immunogenicity of HS-10370 …	Adverse Events Common Terminology Criteria for Adverse Events Safety and Tolerability	Safety/Toxicity > Adverse Drug Reactions Safety/Toxicity > Adverse Drug Reactions Safety/Toxicity > Safety/Tolerability	Primary Outcome Measures: Number of Participants with Adverse Event(s) (AEs) [Time Frame: From Cycle 1 Day 1 (C1D1) to disease progression or death, up to 2 years (each cycle is 14 days).] An adverse event (AE) is defined as any untoward medical occurrence in a patient and which does not necessarily have a causal relationship with this treatment. Severity is determined according to National Cance…	Clinical benefit rate Cmax Complete response Duration of overall response Immunogenicity (other timeframe) Immunogenicity Overall response rate - duration Overall response rate Overall survival Partial response Plasma concentration Progression-free survival Response evaluation criteria in solid tumors Safety and Tolerability Stable Disease Time to response Tmax	Efficacy > Clinical Response/Remission Pharmacokinetics/Pharmacodynamics > PK/PD Efficacy > Clinical Response/Remission Efficacy > Clinical Response/Duration Efficacy > Immunological Response Safety/Toxicity > Adverse Drug Reactions Efficacy > Clinical Response/Remission Efficacy > Clinical Response/Remission Efficacy > Survival Efficacy > Clinical Response/Remission Pharmacokinetics/Pharmacodyna…	Secondary Outcome Measures: Overall Response Rate (ORR) [Time Frame: From Cycle 1 Day 1 (C1D1) to disease progression or death, up to 2 years (each cycle is 14 days).] Percentage of Participants who Achieve a Best Overall Response (BOR) of Complete Response (CR) or Partial Response (PR).ORR by the Investigator According to RECIST v1.1 Disease Control Rate (DCR) [Time Frame: From Cycle 1 Day 1 (C1…	2025-05-30	Anticipated							2028-12-31	Anticipated	2030-04-30	Anticipated
574872	CTR20251622 NCT06962865 RC108-C006 TrialTroveID-574872	A Randomized, Open, Controlled, Multicenter Phase II Clinical Study of RC108 in Combination With Furmonertinib Versus Furmonertinib for the First-Line Treatment of EGFR-Mutated Combined MET-Positive Unresectable Locally Advanced or Recurrent Metastatic NSCLC	II	Planned	Oncology	Oncology: Lung, Non-Small Cell	Adenocarcinoma; EGFR; First line; Large Cell; MET Amplification/Alteration; Stage II; Stage III; Stage IV	Carcinoma, Non-Small-Cell Lung	Trialtrove	RemeGen	Sponsor	Industry, all other pharma	China		Yantai	264006	RC-108	Tubulin inhibitor	MET proto-oncogene, receptor tyrosine kinase	Anticancer, immunological	Biological > Protein > Antibody > Antibody-drug conjugate; Small molecule > Synthetic small molecule	Furmonertinib Mesilate Tablets				Small molecule > Synthetic small molecule	EGFR; EGFR L858R	Diagnostic; Predictive; Predisposing; Prognostic	Evaluate the efficacy and safety of RC108 in combination with Furmonertinib against Furmonertinib for treatment of EGFR mutation combined with MET-positive unresectable locally advanced or recurrent metastatic NSCLC	Overall response rate Response evaluation criteria in solid tumors	Efficacy > Clinical Response/Remission Efficacy > Clinical Response/Remission	Objective Response Rate (ORR) [Time Frame: 24 months] Investigator-assessed ORR Primary endpoint and evaluation time Investigator-assessed objective response rate (ORR) (RECIST v1.1 criteria) Study Period Effectiveness Indicators	Adverse Events Cardiac Telemetry Clinical benefit rate Duration of overall response Immunogenicity (other timeframe) Immunogenicity Neutralizing antibody response Overall survival Progression-free survival Safety and Tolerability Vital signs	Safety/Toxicity > Adverse Drug Reactions Safety/Toxicity > Cardiac Measures/Events Efficacy > Clinical Response/Remission Efficacy > Clinical Response/Duration Efficacy > Immunological Response Safety/Toxicity > Adverse Drug Reactions Efficacy > Immunological Response Efficacy > Survival Efficacy > Survival Safety/Toxicity > Safety/Tolerability Safety/Toxicity > Serious Adverse Events	Progression-free survival (PFS) [Time Frame: 24 months] Investigator-assessed PFS Disease Control Rate (DCR) [Time Frame: 24 months] Investigator-assessed DCR Duration of Response (DoR) [Time Frame: 24 months] Investigator-assessed DoR Overall survival (OS) [Time Frame: 45 months] Investigator-assessed OS Number of participants with adverse events (AEs) [Time Frame: 24 months] An AE is any untowa…	2025-06-15	Anticipated							2026-05-31	Anticipated	2027-12-31	Anticipated
574416	NCT06959706 TGW101-101 TrialTroveID-574416	Phase I, First-in-Human, Open-Label Study Evaluating the Safety, Tolerability, Pharmacokinetics, and Preliminary Efficacy of TGW101 in Patients With Advanced Solid Tumors	I	Open	Oncology	Oncology: Breast; Oncology: Cervical; Oncology: Endometrial; Oncology: Esophageal; Oncology: Gastric; Oncology: Head/Neck; Oncology: Lung, Non-Small Cell; Oncology: Ovarian; Oncology: Prostate	Adenocarcinoma; EGFR; Estrogen receptor positive; HER2 negative; Hormone refractory; Progesterone receptor positive; Second line; Stage III; Stage IV; Triple receptor negative	Breast Neoplasms; Carcinoma, Non-Small-Cell Lung; Endometrial Neoplasms; Esophageal Neoplasms; Head and Neck Neoplasms; Neoplasms; Ovarian Neoplasms; Prostatic Neoplasms; Stomach Neoplasms; Uterine Cervical Neoplasms	Trialtrove	Tagworks Pharmaceuticals	Sponsor	Industry, all other pharma	Netherlands		Nijmegen	6525 ED	TGW-101	Tubulin inhibitor; Tumor-associated glycoprotein 72 inhibitor	Unspecified	Anticancer, other	Biological > Protein > Antibody > Antibody-drug conjugate; Biological > Protein > Antibody > Bispecific antibody; Biological > Protein > Antibody > Monoclonal antibody, other; Small molecule > Synthetic small molecule						EGFR; ERBB2; PGR	Diagnostic; Predictive; Predisposing; Prognostic	The primary objectives of this study are to evaluate the safety and tolerability of TGW101 and determine the recommended dosing regimen(s) for further study. The secondary objectives are to assess pharmacokinetics and preliminary anti-tumor activity.	Adverse Events Dose-limiting toxicities	Safety/Toxicity > Adverse Drug Reactions Safety/Toxicity > Safety/Tolerability	Number of Participants Experiencing Adverse Events (AEs) [Time Frame: Up to approximately 10 months] Number of Participants Experiencing Dose Limiting Toxicities (DLTs) [Time Frame: Up to Day 21] Number of Participants Experiencing Cycle Delay [Time Frame: Up to approximately 10 months] Number of Participants Experiencing Dose Reduction [Time Frame: Up to approximately 10 months] RDE of TGW101 [T…	Accumulation index Area under the curve score Cmax Duration of overall response Elimination half-life Overall response rate - duration Overall response rate Overall survival Progression-free survival Tmax Volume of distribution	Pharmacokinetics/Pharmacodynamics > PK/PD Pharmacokinetics/Pharmacodynamics > PK/PD Pharmacokinetics/Pharmacodynamics > PK/PD Efficacy > Clinical Response/Duration Pharmacokinetics/Pharmacodynamics > PK/PD Efficacy > Clinical Response/Remission Efficacy > Clinical Response/Remission Efficacy > Survival Efficacy > Survival Pharmacokinetics/Pharmacodynamics > PK/PD Pharmacokinetics/Pharmacodynamics…	Area Under the Concentration-time Curve From Time Zero to the Last Quantifiable Concentration (AUClast) of TGW101-ADC Related Analytes [Time Frame: Up to approximately 10 months] Area Under the Concentration-time Curve From Time Zero to the end of the Dosing Interval (AUCtau) of TGW101-ADC Related Analytes [Time Frame: Up to approximately 10 months] Area Under the Concentration-time Curve From Ti…	2025-05-07	Actual							2026-09-01	Anticipated	2027-09-01	Anticipated
574143	ENV-ONC-501 NCT06956690 TrialTroveID-574143	A First-in-Human, Open-label, Phase I/II Clinical Trial to Assess the Safety, Tolerability, Pharmacokinetics and Preliminary Efficacy of ENV-501 in Patients With Advanced-Stage, Relapsed/Refractory HER3-Expressing Solid Tumors	I/II	Open	Oncology	Oncology: Breast; Oncology: Lung, Non-Small Cell; Oncology: Melanoma; Oncology: Unspecified Solid Tumor	EGFR; Estrogen receptor positive; HER2 negative; Progesterone receptor positive; Second line; Stage III; Stage IV	Breast Neoplasms; Carcinoma, Non-Small-Cell Lung; Melanoma	Trialtrove	Endeavor BioMedicines	Sponsor	Industry, all other pharma	United States	CA	Solana Beach	92075	ENV-501	ErbB-3 antagonist; DNA topoisomerase I inhibitor; Immuno-oncology therapy	erb-b2 receptor tyrosine kinase 3	Anticancer, immunological	Biological > Protein > Antibody > Antibody-drug conjugate; Biological > Protein > Antibody > Humanized monoclonal antibody; Small molecule > Synthetic small molecule						CYP3A4; EGFR; ERBB2; ERBB3	Diagnostic; Predictive; Predisposing; Prognostic	This study is a Phase 1/2, first-in-human, open-label, clinical trial to assess the safety, tolerability, pharmacokinetics and preliminary efficacy of ENV-501 in patients with advanced-stage, relapsed and/or refractory human epidermal growth factor receptor 3 (HER3)-expressing solid tumors. The study consists of 2 phases: a dose escalation phase (Phase 1) and a dose expansion phase (Phase 2). The…	Complete response Overall response rate Partial response Response evaluation criteria in solid tumors Treatment Emergent Adverse Events	Efficacy > Clinical Response/Remission Efficacy > Clinical Response/Remission Efficacy > Clinical Response/Remission Efficacy > Clinical Response/Remission Safety/Toxicity > Adverse Drug Reactions	Primary Outcome Measures Phase 1 (Dose Escalation): Frequency of treatment-emergent adverse events [Time Frame: through study completion, an average of 6 months] Phase 2 (Dose Expansion): Objective Response Rate (ORR) [Time Frame: through study completion, an average of 6 months] Objective Response is defined as Complete Response (CR) or Partial Response (PR) by investigator assessment, measured …	Accumulation index Area under the curve score Clinical benefit rate Cmax Cmin Duration of overall response Elimination half-life Overall response rate Progression-free survival Response evaluation criteria in solid tumors Stable Disease Tmax Treatment Emergent Adverse Events Volume of distribution	Pharmacokinetics/Pharmacodynamics > PK/PD Pharmacokinetics/Pharmacodynamics > PK/PD Efficacy > Clinical Response/Remission Pharmacokinetics/Pharmacodynamics > PK/PD Pharmacokinetics/Pharmacodynamics > PK/PD Efficacy > Clinical Response/Duration Pharmacokinetics/Pharmacodynamics > PK/PD Efficacy > Clinical Response/Remission Efficacy > Survival Efficacy > Clinical Response/Remission Efficacy > Cli…	Secondary Outcome Measures Phase 1 (Dose Escalation): Disease Control Rate (DCR) [Time Frame: through study completion, an average of 6 months] DCR is defined as CR, PR, or Stable Disease (SD) by investigator assessment, measured by revised RECIST 1.1. Phase 1 (Dose Escalation): Objective Response Rate (ORR) [Time Frame: through study completion, an average of 6 months] Phase 1 (Dose Escalation):…	2025-05-01	Actual							2027-07-01	Anticipated	2027-07-01	Anticipated
573447	DB-1311-201 NCT06953089 TrialTroveID-573447	A Phase II, Multicenter, Open-Label Trial of DB-1311 in Combination With BNT327 or DB-1305 in Participants With Advanced/Metastatic Solid Tumors	II	Planned	Oncology	Oncology: Cervical; Oncology: Head/Neck; Oncology: Liver; Oncology: Lung, Non-Small Cell; Oncology: Melanoma; Oncology: Unspecified Solid Tumor	Line of therapy N/A; Squamous Cell; Stage III; Stage IV	Carcinoma, Non-Small-Cell Lung; Head and Neck Neoplasms; Liver Neoplasms; Melanoma; Neoplasms; Uterine Cervical Neoplasms	Trialtrove	Bristol-Myers Squibb Duality Biologics BioNTech	Sponsor Sponsor Collaborator	Industry, Top 20 Pharma Industry, all other pharma Industry, all other pharma	United States China Germany	NJ	Princeton Mainz	08543 201204 D-55131	PM-8002 DB-1305 DB-1311	Vascular endothelial growth factor receptor antagonist; PD-L1 antagonist; Immuno-oncology therapy; Immune checkpoint inhibitor DNA topoisomerase I inhibitor DNA topoisomerase I inhibitor; Immuno-oncology therapy; Immune checkpoint inhibitor	CD274 molecule; vascular endothelial growth factor A DNA topoisomerase I; tumor associated calcium signal transducer 2 CD276 molecule; DNA topoisomerase I	Anticancer, immunological Anticancer, other Anticancer, immunological	Biological > Protein > Antibody > Bispecific antibody; Biological > Protein > Antibody > Monoclonal antibody, other Biological > Protein > Antibody > Antibody-drug conjugate Biological > Protein > Antibody > Antibody-drug conjugate; Biological > Protein > Antibody > Monoclonal antibody, other; Small molecule > Synthetic small molecule								A Phase II, Multicenter, Open-Label Trial of DB-1311 in combination with BNT327 or DB-1305 in Participants with Advanced/Metastatic Solid Tumors	Dose-limiting toxicities Overall response rate Response evaluation criteria in solid tumors Treatment Emergent Adverse Events	Safety/Toxicity > Safety/Tolerability Efficacy > Clinical Response/Remission Efficacy > Clinical Response/Remission Safety/Toxicity > Adverse Drug Reactions	Part 1: Number of participants with Dose Limiting Toxicities (DLTs). [Time Frame: During the DLT evaluation period, i.e., the time of initiation of the first dose of investigational medicinal product (IMP) up to 21 days] Part 1 and Part 2: Treatment-emergent adverse events (TEAEs) and treatment-emergent serious AE (TESAEs) [Time Frame: From the time of the first dose of IMP to 90 days after the l…	Area under the curve score Clinical benefit rate Cmax Duration of overall response Elimination half-life Overall response rate Overall survival Progression-free survival Response evaluation criteria in solid tumors Time to response Tmax	Pharmacokinetics/Pharmacodynamics > PK/PD Efficacy > Clinical Response/Remission Pharmacokinetics/Pharmacodynamics > PK/PD Efficacy > Clinical Response/Duration Pharmacokinetics/Pharmacodynamics > PK/PD Efficacy > Clinical Response/Remission Efficacy > Survival Efficacy > Survival Efficacy > Clinical Response/Remission Efficacy > Disease Progression Pharmacokinetics/Pharmacodynamics > PK/PD	Part 1: Objective response rate (ORR), defined as the proportion of participants in whom a confirmed CR or PR is observed as best overall response (per RECIST 1.1 based on the investigator's assessment). [Time Frame: From the time of initiation of the first dose of IMP to end of study, i.e., up to 72 months] Part 1 and 2: Duration of response (DoR) per RECIST 1.1 based on the investigator's asses…	2025-06-30	Anticipated							2030-06-30	Anticipated	2030-06-30	Anticipated
573208	BL-B01D1-205 NCT06951464 TrialTroveID-573208	A Phase II Study to Evaluate the Safety and Efficacy of Neoadjuvant Therapy With BL-B01D1 in Combination With Almonertinib Followed by Adjuvant Almonertinib in Patients With Epidermal Growth Factor Receptor Mutation Positive Stage II-IIIB Resectable Non-Small Cell Lung Cancer	II	Planned	Oncology	Oncology: Lung, Non-Small Cell	Adjuvant; EGFR; Neoadjuvant; Stage II; Stage III	Carcinoma, Non-Small-Cell Lung; Lung Neoplasms	Trialtrove	(Other Hospital/Academic/Medical Center)	Sponsor	Academic					aumolertinib izalontamab brengitecan	EGFR kinase inhibitor EGFR antagonist; ErbB-3 antagonist; DNA topoisomerase I inhibitor; Immuno-oncology therapy	epidermal growth factor receptor epidermal growth factor receptor; erb-b2 receptor tyrosine kinase 3	Anticancer, other Anticancer, immunological	Small molecule; Small molecule > Synthetic small molecule Biological > Protein > Antibody > Antibody-drug conjugate; Biological > Protein > Antibody > Bispecific antibody	surgical intervention	Not applicable		Miscellaneous	Small molecule > Synthetic small molecule	albumin; EGFR	Diagnostic; Predictive; Predisposing; Prognostic	This is a Phase II, open-labeled, single-arm, study of neoadjuvant BL-B01D1in combination with Almonertinib followed by adjuvant Almonertinib for the treatment of Patients with EGFR-Mutation Positive Stage II-IIIB Resectable Non-Small Cell Lung Cancer.	Complete response	Efficacy > Clinical Response/Remission	Pathological complete response (pCR) [Time Frame: Approximately 9-11 weeks after the first dose] Defined as absence of any viable cancer cells in the dissected tumour samples, including the main tumour, lymph nodes, and margins as assessed per central pathology laboratory post-surgery Major Pathological Response (MPR) [Time Frame: Approximately 9-11 weeks after the first dose] Defined as ≤10% res…	Adverse Events Disease-free survival Event-free survival Overall response rate Overall survival Recurrence Resection rate Response evaluation criteria in solid tumors Treatment Emergent Adverse Events	Safety/Toxicity > Adverse Drug Reactions Efficacy > Survival Efficacy > Survival Efficacy > Clinical Response/Remission Efficacy > Survival Efficacy > Clinical Response/Remission Efficacy > Clinical Response/Remission Efficacy > Clinical Response/Remission Safety/Toxicity > Adverse Drug Reactions	Objective Response Rate（ORR） [Time Frame: Approximately 9-11 weeks after the first dose] ORR is the proportion of subjects with CR or PR , based on RECIST v1.1. Event-free survival (EFS) [Time Frame: From date of first administration up to approximately 5.5 years after the last patient is administrated] An event is defined as documented disease progression that precludes surgery or prevents compl…	2025-05-06	Anticipated							2027-05-05	Anticipated	2029-03-05	Anticipated
572474	TrialTroveID-572474	A Phase III Clinical Study to Evaluate SGN-PDL1V in 2L+NSCLC	III	Planned	Oncology	Oncology: Lung, Non-Small Cell	(N/A); Fourth line or greater; Second line; Third line	Carcinoma, Non-Small-Cell Lung	Trialtrove	Pfizer	Sponsor	Industry, Top 20 Pharma	United States	NY	New York	NY 10001	SGN-PDL1V	Tubulin polymerization inhibitor; Immuno-oncology therapy; Immune checkpoint inhibitor	CD274 molecule	Anticancer, immunological	Biological > Protein > Antibody > Antibody-drug conjugate; Small molecule > Synthetic small molecule								To evaluate SGN-PDL1V in 2L+NSCLC							2025-12-01	Anticipated
571978	I-3845023 NCI-2025-02417 NCT06943664 TrialTroveID-571978	Phase II Trial: Photoimmunotherapy and Anti-PD1 in Patients With Refractory Inoperable and Metastatic Non-Small Cell Lung Cancer	II	Planned	Oncology	Oncology: Lung, Non-Small Cell	ALK; BRAF; EGFR; PD-1 Refractory; PD-L1 Refractory; Second line; Stage III; Stage IV	Carcinoma; Carcinoma, Non-Small-Cell Lung; Lung Neoplasms	Trialtrove	Roswell Park Cancer Institute	Sponsor	Academic					cetuximab sarotalocan cemiplimab (intravenous)	EGFR antagonist PD-1 antagonist; Immuno-oncology therapy; Immune checkpoint inhibitor	epidermal growth factor receptor programmed cell death 1	Anticancer, other Anticancer, immunological	Biological > Protein > Antibody > Antibody-drug conjugate; Small molecule > Synthetic small molecule Biological > Protein > Antibody > Humanized monoclonal antibody; Biological > Protein > Antibody > Monoclonal antibody, other						ALK; BRAF; EGFR; GPT; PDCD1; ROS1	Companion Diagnosis; Diagnostic; Predictive; Predisposing; Prognostic	This phase II trial tests how well photoimmunotherapy (PIT) with ASP-1929 in combination with cemiplimab works in treating patients with stage IIIB-IV non-small cell lung cancer (NSCLC) that has not responded to previous treatment (refractory), that is not suitable for surgery (inoperable), or that has spread from where it first started to other places in the body (metastatic). PIT is a treatment…	Complete response Overall response rate Response evaluation criteria in solid tumors	Efficacy > Clinical Response/Remission Efficacy > Clinical Response/Remission Efficacy > Clinical Response/Remission	Overall response rate [Time Frame: Up to 2 years] Will be defined as the proportion of patients who have a partial or complete response to therapy and will be assessed according to immune-modified Response Evaluation Criteria in Solid Tumors (RECIST) version (v) 1.1. PRIMARY OBJECTIVE: I. To assess objective response rate of tumors and lymph nodes following photoimmunotherapy and anti-PD1.	Adverse Events Circulating Tumor Cells Common Terminology Criteria for Adverse Events Overall response rate Overall survival Progression-free survival Response evaluation criteria in solid tumors Safety and Tolerability	Safety/Toxicity > Adverse Drug Reactions Efficacy > Clinical Response/Remission Safety/Toxicity > Adverse Drug Reactions Efficacy > Clinical Response/Remission Efficacy > Survival Efficacy > Survival Efficacy > Clinical Response/Remission Safety/Toxicity > Safety/Tolerability	Overall survival [Time Frame: From the treatment to time of death from any reason, assessed up to 2 years] Will be defined as the time the patient is alive without tumor progression after treatment according to RECIST v 1.1. Will be estimated using the Kaplan-Meier estimator. Median progression free survival (PFS) [Time Frame: Up to 2 years] Will be defined as the time the patient is alive withou…	2025-09-01	Anticipated							2027-05-01	Anticipated	2028-05-01	Anticipated
571782	ChiCTR2500101326 TrialTroveID-571782	A Multicenter, Randomized, Open-label, Controlled Phase III Study to Compare the Efficacy and Safety of Injectable MHB088C with Physician's Selected Therapy in Subjects With Recurrent Small Cell Lung Cancer	III	Open	Oncology	Oncology: Lung, Small Cell; Oncology: Neuroendocrine	Extensive; Metastatic; PD-1 Refractory; PD-L1 Refractory; Pulmonary; Second line; Third line	Neuroendocrine Tumors; Small Cell Lung Carcinoma	Trialtrove	(Other Hospital/Academic/Medical Center) Mingren Pharmaceutical Co./Minghui Pharmaceutical (Hangzhou) Co.	Sponsor Sponsor	Academic Industry, all other pharma	China		Shanghai	201114	MHB-088C	DNA topoisomerase I inhibitor; B7-H3 antagonist; Immuno-oncology therapy; Immune checkpoint inhibitor	CD276 molecule; DNA topoisomerase I	Anticancer, immunological	Biological > Protein > Antibody > Antibody-drug conjugate; Small molecule > Synthetic small molecule	paclitaxel topotecan irinotecan	Beta tubulin inhibitor; Microtubule stimulant; Taxane DNA topoisomerase I inhibitor DNA topoisomerase I inhibitor	tubulin beta class I DNA topoisomerase I	Anticancer, other Antiviral, anti-HIV; Anticancer, other; Radio/chemosensitizer Anticancer, other	Natural product > Plant Small molecule; Small molecule > Semisynthetic small molecule Small molecule > Synthetic small molecule	GPT	Predisposing; Prognostic	To evaluate the efficacy of MHB088C versus physician-selected chemotherapy in patients with extensive small-cell lung cancer that has progressed or relapsed after systemic treatment with platinum and PD-1/L1	Response evaluation criteria in solid tumors	Efficacy > Clinical Response/Remission	Primary indicator Outcome：OS Measure time point of outcome：The time between randomization and death from any cause Measure method：All subjects will be evaluated for efficacy against RECIST v1.1 criteria	Adverse Events Response evaluation criteria in solid tumors Safety and Tolerability Serious Adverse Event	Safety/Toxicity > Adverse Drug Reactions Efficacy > Clinical Response/Remission Safety/Toxicity > Safety/Tolerability Safety/Toxicity > Serious Adverse Events	Secondary indicator Outcome：Concentrations of free toxins in subjects after multiple dosing Measure time point of outcome：Visit after the first dose to the end of treatment Measure method：Test results of free toxin after medication Outcome : Incidence of aes leading to treatment termination Measure time point of outcome：From the first dose to the end of safety follow-up Measure method：Laboratory …	2025-05-09	Actual	19.76	Anticipated	2026-12-31	Anticipated	12	Anticipated	2027-12-31	Anticipated
571546	TrialTroveID-571546	A Clinical Study of ALX2004 for the Treatment of EGFR-expressing Solid Tumors.	I	Planned	Oncology	Oncology: Colorectal; Oncology: Esophageal; Oncology: Head/Neck; Oncology: Lung, Non-Small Cell; Oncology: Unspecified Solid Tumor	(N/A); EGFR; Line of therapy N/A	Carcinoma, Non-Small-Cell Lung; Colorectal Neoplasms; Esophageal Neoplasms; Head and Neck Neoplasms	Trialtrove	ALX Oncology {Alexo Therapeutics}	Sponsor	Industry, all other pharma	United States	CA		94080	ALX-2004	EGFR antagonist; Epidermal growth factor antagonist	epidermal growth factor receptor	Anticancer, immunological	Biological > Protein > Antibody > Antibody-drug conjugate; Small molecule > Synthetic small molecule						EGFR	Diagnostic; Predictive; Predisposing; Prognostic	To evaluate ALX2004 for the Treatment of EGFR-expressing Solid Tumors.			N/A				2025-06-01	Anticipated
570197	CTR20251836 NCT06932094 QLS5132-101 TrialTroveID-570197	A Phase I Clinical Study to Evaluate the Safety, Tolerability, Pharmacokinetics and Preliminary Efficacy of QLS5132 Monotherapy in Subjects With Advanced Solid Tumors	I	Open	Oncology	Oncology: Gastric; Oncology: Lung, Non-Small Cell; Oncology: Ovarian; Oncology: Unspecified Solid Tumor	Line of therapy N/A; Stage III; Stage IV	Carcinoma, Non-Small-Cell Lung; Neoplasms; Ovarian Neoplasms; Stomach Neoplasms	Trialtrove	Qilu Pharmaceutical Co.	Sponsor	Industry, all other pharma	China		Jinan	250104	QLS-5132	Claudin 6 antagonist	claudin 6	Anticancer, other	Biological > Protein > Antibody > Antibody-drug conjugate; Small molecule > Synthetic small molecule								The Phase 1 trial includes Phase 1a (dose-escalation) and Phase 1b (dose-expansion): * Phase 1a: Assesses safety, tolerability, PK, and preliminary efficacy of QLS5132 in advanced solid tumors using ATD + BOIN, given IV every 3 weeks. Up to 12 subjects may be enrolled in promising dose levels. * Phase 1b: Evaluates QLS5132's anti-tumor efficacy in specific CLDN6-positive solid tumors, including o…	Adverse Events Dose-limiting toxicities Maximum tolerated dose Safety and Tolerability Serious Adverse Event Treatment Emergent Adverse Events	Safety/Toxicity > Adverse Drug Reactions Safety/Toxicity > Safety/Tolerability Safety/Toxicity > Safety/Tolerability Safety/Toxicity > Safety/Tolerability Safety/Toxicity > Serious Adverse Events Safety/Toxicity > Adverse Drug Reactions	Incidence and severity of adverse events and serious adverse events [Time Frame: up to 2 years] Incidence and severity of adverse events, serious adverse events, according to NCI-CTCAE Version 5.0 Maximum tolerated dose (MTD) [Time Frame: 28days] Highest administered dose with \< 33% participants experiencing dose limiting toxicity (DLT) in the first 6 DLT evaluable participants Recommended Phase…	Area under the curve score Clinical benefit rate Cmax Complete response Duration of overall response Elimination half-life Immunogenicity (other timeframe) Immunogenicity Neutralizing antibody response Overall response rate - duration Overall response rate Overall survival Partial response Progression-free survival Response evaluation criteria in solid tumors Time to progression Tmax Volume of di…	Pharmacokinetics/Pharmacodynamics > PK/PD Efficacy > Clinical Response/Remission Pharmacokinetics/Pharmacodynamics > PK/PD Efficacy > Clinical Response/Remission Efficacy > Clinical Response/Duration Pharmacokinetics/Pharmacodynamics > PK/PD Efficacy > Immunological Response Safety/Toxicity > Adverse Drug Reactions Efficacy > Immunological Response Efficacy > Clinical Response/Remission Efficacy …	Maximum Serum Concentration of QLS5132 (Cmax) [Time Frame: 21 days] PK assessment Maximum Serum Concentration of QLS5132 at Steady State (Cmax,ss) [Time Frame: 63 days] PK assessment Minimum Serum Concentration of QLS5132 at Steady State (Cmin,ss) [Time Frame: 63 days] PK assessment Time of Maximum Serum Concentration of QLS5132 (Tmax) [Time Frame: 21 days] PK assessment Terminal Half-life (T1/2)…	2025-05-01	Anticipated							2027-05-01	Anticipated	2028-02-01	Anticipated
569626	TrialTroveID-569626	A Clinical Study of HS-20122 for injection Intended for Advanced solid tumors (including non-small cell lung cancer, head and neck squamous cell carcinoma, or colorectal cancer)	I	Planned	Oncology	Oncology: Colorectal; Oncology: Head/Neck; Oncology: Lung, Non-Small Cell; Oncology: Unspecified Solid Tumor	Line of therapy N/A; Squamous Cell; Stage III; Stage IV	Carcinoma, Non-Small-Cell Lung; Colorectal Neoplasms; Head and Neck Neoplasms	Trialtrove	Jiangsu Hansoh Pharmaceutical Group Co./Changzhou Hengbang Pharmaceutical Co. Jiangsu Hansoh Pharmaceutical Group Co./Shanghai Hansoh Biomedical Technology Co.	Sponsor Sponsor	Industry, all other pharma Industry, all other pharma	China China		Lianyungang Lianyungang	222069 222069	HS-20122	Unidentified pharmacological activity	epidermal growth factor; hepatocyte growth factor	Anticancer, other	Biological > Protein > Antibody > Antibody-drug conjugate; Biological > Protein > Antibody > Bispecific antibody; Small molecule > Synthetic small molecule								To evaluate HS-20122 for injection Intended for Advanced solid tumors (including non-small cell lung cancer, head and neck squamous cell carcinoma, or colorectal cancer)			N/A
569490	CTR20251136 KY-0301-XG101 NCT06928363 TrialTroveID-569490	A First-in-human, Multicenter, Open-label Phase I/II Investigational Study to Evaluate the Safety, Tolerability, Pharmacokinetics, and Preliminary Efficacy of KY-0301 as Monotherapy in Patients With Advanced Solid Tumors.	I/II	Planned	Oncology	Oncology: Colorectal; Oncology: Esophageal; Oncology: Gastric; Oncology: Head/Neck; Oncology: Lung, Non-Small Cell; Oncology: Unspecified Solid Tumor	Adenocarcinoma; Fourth line or greater; Large Cell; MSI-H/dMMR; Second line; Squamous Cell; Stage III; Stage IV	Carcinoma, Non-Small-Cell Lung; Colorectal Neoplasms; Esophageal Neoplasms; Head and Neck Neoplasms; Neoplasms; Stomach Neoplasms	Trialtrove	Novatim Immune Therapeutics (Zhejiang) Co.	Sponsor	Industry, all other pharma	China		Shanghai		KY-0301	Immuno-oncology therapy	epidermal growth factor receptor; MET proto-oncogene, receptor tyrosine kinase	Anticancer, immunological	Biological > Protein > Antibody > Antibody-drug conjugate; Biological > Protein > Antibody > Bispecific antibody								To evaluate the safety, tolerability, pharmacokinetics, and preliminary efficacy of KY-0301 as monotherapy in patients with advanced solid tumors. This trial will be conducted at approximately multi-sites nationwide, and approximately110\~212 participants with unresectable locally advanced or metastatic solid tumors will be invited to participate. The study consists of three parts: Phase I dose e…	Adverse Events Dose-limiting toxicities Maximum tolerated dose Overall response rate Response evaluation criteria in solid tumors Safety and Tolerability Serious Adverse Event Vital signs	Safety/Toxicity > Adverse Drug Reactions Safety/Toxicity > Safety/Tolerability Safety/Toxicity > Safety/Tolerability Efficacy > Clinical Response/Remission Efficacy > Clinical Response/Remission Safety/Toxicity > Safety/Tolerability Safety/Toxicity > Serious Adverse Events Safety/Toxicity > Serious Adverse Events	Occurrence of dose-limiting toxicity (DLT) [Time Frame: 28 days] DLT is defined as an adverse event (AE) that meets protocol defined DLT criteria during cycle 1 and is at least possibly related to study drug. MTD [Time Frame: Up to 24 Months] The maximum tolerated dose (MTD) is defined as the maximum dose where the number of cases of DLT ≤ 1/6 of the total number of cases during the DLT observati…	Area under the curve score Circulating Tumor Cells Clinical benefit rate Cmax Duration of overall response Elimination half-life Immunogenicity (other timeframe) Immunogenicity Overall response rate - duration Overall response rate Overall survival Partial response Plasma concentration Progression-free survival Response evaluation criteria in solid tumors Safety and Tolerability Volume of distrib…	Pharmacokinetics/Pharmacodynamics > PK/PD Efficacy > Clinical Response/Remission Efficacy > Clinical Response/Remission Pharmacokinetics/Pharmacodynamics > PK/PD Efficacy > Clinical Response/Duration Pharmacokinetics/Pharmacodynamics > PK/PD Efficacy > Immunological Response Safety/Toxicity > Adverse Drug Reactions Efficacy > Clinical Response/Remission Efficacy > Clinical Response/Remission Effi…	The area under curve (AUC) of KY-0301 (ADC) in plasma [Time Frame: Up to 24 Months] Area under the plasma concentration versus time curve The immunogenicity of KY-0301 [Time Frame: Up to 24 Months] Occurrence of anti-drug antibodies (ADA) Objective response rate (ORR) [Time Frame: Up to 24 Months] defined as percentage of participants with confirmed best overall response of confirmed partial resp…	2025-05-01	Anticipated							2027-11-12	Anticipated	2027-12-15	Anticipated
569478	CTR20250913 NCT06927986 SYS6010-011 TrialTroveID-569478	A Randomized, Open-label, Multi-center, Phase III Clinical Study Comparing SYS6010 With Platinum-based Chemotherapy in the Treatment of EGFR-mutated Locally Advanced or Metastatic Non-small Cell Lung Cancer After Failure of EGFR TKI Treatment	III	Planned	Oncology	Oncology: Lung, Non-Small Cell	EGFR; Second line; Stage III; Stage IV	Carcinoma, Non-Small-Cell Lung	Trialtrove	CSPC Pharmaceutical Group Co./CSPC NBP Pharmaceutical Co./CSPC Megalith Biopharmaceutical Co.	Sponsor	Industry, generic	China		Shijiazhuang	050035	CPO-301	EGFR antagonist; DNA topoisomerase I inhibitor	DNA topoisomerase I; epidermal growth factor receptor	Anticancer, other	Biological > Protein > Antibody > Antibody-drug conjugate; Biological > Protein > Antibody > Humanized monoclonal antibody; Small molecule > Synthetic small molecule	pemetrexed disodium cisplatin carboplatin (iv)	Phosphoribosylglycinamide formyltransferase inhibitor; Dihydrofolate reductase inhibitor; Thymidylate synthase inhibitor DNA inhibitor; DNA synthesis inhibitor DNA inhibitor	dihydrofolate reductase; phosphoribosylglycinamide formyltransferase, phosphoribosylglycinamide synthetase, phosphoribosylaminoimidazole synthetase; thymidylate synthetase Not applicable Not applicable	Anticancer, antimetabolite; Antipsoriasis; Antiarthritic, other Anticancer, alkylating Anticancer, alkylating	Small molecule > Synthetic small molecule Small molecule > Synthetic small molecule Small molecule > Synthetic small molecule	CYP3A4; EGFR; EPO; GPT; SLCO1B1; SLCO1B3; TPO	Diagnostic; Predictive; Predisposing; Prognostic	To evaluate the efficacy and safety of SYS6010 versus platinum-based chemotherapy in participants with EGFR-mutated locally advanced or metastatic non-small cell lung cancer (NSCLC) To evaluate the efficacy of SYS6010 compared with platinum-containing chemotherapy in participants with EGFR-mutated locally advanced or metastatic NSCLC	Progression-free survival Response evaluation criteria in solid tumors	Efficacy > Survival Efficacy > Clinical Response/Remission	Progression-free survival (PFS) assessed by independent review committee (IRC) [Time Frame: Up to approximately 1.5 years] Defined as the time from randomisation until the date of objective disease progression or death was assessed by IRC according to RECIST 1.1 Primary objective: To evaluate the efficacy of SYS6010 compared with platinum-containing chemotherapy in participants with EGFR-mutated …	Ability to swallow Adverse Events Cardiac Telemetry Clinical benefit rate Common Terminology Criteria for Adverse Events EORTC Quality of Life Questionnaire Immunogenicity (other timeframe) Immunogenicity Neuropathy Neutralizing antibody response Overall response rate Overall survival Plasma concentration Progression-free survival Quality of Life Response evaluation criteria in solid tumors Safet…	Efficacy > Patient Assessment Instruments (Efficacy) Safety/Toxicity > Adverse Drug Reactions Safety/Toxicity > Cardiac Measures/Events Efficacy > Clinical Response/Remission Safety/Toxicity > Adverse Drug Reactions Efficacy > Health-Related Quality Of Life (Patient Reported Outcomes) (Efficacy) Efficacy > Immunological Response Safety/Toxicity > Adverse Drug Reactions Safety/Toxicity > Adverse D…	Investigator-assessed PFS [Time Frame: Up to approximately 1.5 years] Defined as the time from randomisation until the date of objective disease progression or death was assessed by investigator according to RECIST 1.1 Disease Control Rate (DCR) [Time Frame: Up to approximately 2 years] Defined as the percentage of subjects who have a best overall response of CR or PR or SD based on IRC and inves…	2025-04-30	Anticipated							2026-07-30	Anticipated	2026-08-30	Anticipated
567266	CTR20251284 T320-001CN TrialTroveID-567266	An open-label, multicenter Phase I study to evaluate the safety, tolerability, pharmacokinetics, immunogenicity, and preliminary efficacy of T320 (ADC drug) in patients with advanced solid tumors	I	Planned	Oncology	Oncology: Bile Duct (Cholangiocarcinoma); Oncology: Bladder; Oncology: Breast; Oncology: Cervical; Oncology: Endometrial; Oncology: Esophageal; Oncology: Head/Neck; Oncology: Lung, Non-Small Cell; Oncology: Ovarian; Oncology: Pancreas; Oncology: Prostate; Oncology: Unspecified Solid Tumor	HER2 negative; Second line; Squamous Cell; Stage III; Stage IV; Triple receptor negative	Bile Duct Neoplasms; Breast Neoplasms; Carcinoma, Non-Small-Cell Lung; Cholangiocarcinoma; Endometrial Neoplasms; Esophageal Neoplasms; Head and Neck Neoplasms; Ovarian Neoplasms; Pancreatic Neoplasms; Prostatic Neoplasms; Urethral Neoplasms; Urinary Bladder Neoplasms; Uterine Cervical Neoplasms	Trialtrove	Shanxi Nanolattix Biotechnology Co.	Sponsor	Industry, all other pharma	China		Taiyuan		T-320	Tubulin inhibitor	coagulation factor III, tissue factor	Anticancer, other	Biological > Protein > Antibody > Antibody-drug conjugate; Small molecule > Synthetic small molecule						ERBB2; LRP4	Diagnostic; Predictive; Predisposing; Prognostic	To evaluate the safety, tolerability, pharmacokinetics, immunogenicity, and preliminary efficacy of T320 (ADC drug) in patients with advanced solid tumors	Adverse Events Cardiac Telemetry Dose-limiting toxicities Maximum tolerated dose Safety and Tolerability Serious Adverse Event Vital signs	Safety/Toxicity > Adverse Drug Reactions Safety/Toxicity > Cardiac Measures/Events Safety/Toxicity > Safety/Tolerability Safety/Toxicity > Safety/Tolerability Safety/Toxicity > Safety/Tolerability Safety/Toxicity > Serious Adverse Events Safety/Toxicity > Serious Adverse Events	Primary Objective: To evaluate the safety and tolerability of T320; To determine the maximum tolerated dose of T320 and the recommended dose for Phase II. The main endpoint indicators and evaluation time index: the type, incidence and severity of adverse events (AEs) and serious adverse events (SAEs), the incidence of dose-limiting toxicity (DLT) events, physical examination, laboratory tests, 12…	Area under the curve score Clinical benefit rate Cmax Cmin Immunogenicity (other timeframe) Immunogenicity Overall response rate Overall survival Progression-free survival Response evaluation criteria in solid tumors Safety and Tolerability Tmax	Pharmacokinetics/Pharmacodynamics > PK/PD Efficacy > Clinical Response/Remission Pharmacokinetics/Pharmacodynamics > PK/PD Pharmacokinetics/Pharmacodynamics > PK/PD Efficacy > Immunological Response Safety/Toxicity > Adverse Drug Reactions Efficacy > Clinical Response/Remission Efficacy > Survival Efficacy > Survival Efficacy > Clinical Response/Remission Safety/Toxicity > Safety/Tolerability Pha…	Secondary objective: To evaluate the preliminary antitumor efficacy, PK profile, and immunogenicity of T320. Secondary endpoint measures and evaluation time index: Best overall efficacy (BOR), objective response rate (ORR), disease control rate (DCR), progression-free survival (PFS), and overall survival (OS, only for dose expansion module) as assessed by the investigator according to Efficacy Ev…
567147	TrialTroveID-567147	A global phase I clinical study to evaluate CT-P70 for the treatment of solid cancers	I	Planned	Oncology	Oncology: Colorectal; Oncology: Esophageal; Oncology: Gastric; Oncology: Lung, Non-Small Cell; Oncology: Unspecified Solid Tumor	(N/A); Line of therapy N/A	Carcinoma, Non-Small-Cell Lung; Colorectal Neoplasms; Esophageal Neoplasms; Stomach Neoplasms	Trialtrove	Celltrion	Sponsor	Industry, all other pharma	South Korea		Incheon	406-840	CT-P70	DNA topoisomerase I inhibitor; Immuno-oncology therapy	DNA topoisomerase I; MET proto-oncogene, receptor tyrosine kinase	Anticancer, immunological	Biological > Protein > Antibody > Antibody-drug conjugate; Small molecule > Synthetic small molecule								To evaluate CT-P70 for the treatment of solid cancers							2025-06-01	Anticipated
566896	BNT324-01 EUCT Number: 2024-520238-31-00 NCT06892548 TrialTroveID-566896	A Phase Ib/II, Multi-site, Open-label, Two-part Trial to Evaluate the Efficacy, Safety, Pharmacokinetics, and Recommended Combination Dose of BNT324 With BNT327 in Participants With Advanced Lung Cancer	I/II	Open	Oncology	Oncology: Lung, Non-Small Cell; Oncology: Lung, Small Cell; Oncology: Neuroendocrine	(N/A); First line; Metastatic; Pulmonary; Second line; Stage III; Stage IV; Third line; Untreated	Carcinoma, Non-Small-Cell Lung; Lung Neoplasms; Neuroendocrine Tumors; Small Cell Lung Carcinoma	Trialtrove	BioNTech Bristol-Myers Squibb BioNTech/Biotheus Duality Biologics	Sponsor Sponsor Collaborator Collaborator	Industry, all other pharma Industry, Top 20 Pharma Industry, all other pharma Industry, all other pharma	Germany United States Germany China	NJ	Mainz Princeton Mainz	D-55131 08543 D-55131 201204	PM-8002 DB-1311	Vascular endothelial growth factor receptor antagonist; PD-L1 antagonist; Immuno-oncology therapy; Immune checkpoint inhibitor DNA topoisomerase I inhibitor; Immuno-oncology therapy; Immune checkpoint inhibitor	CD274 molecule; vascular endothelial growth factor A CD276 molecule; DNA topoisomerase I	Anticancer, immunological Anticancer, immunological	Biological > Protein > Antibody > Bispecific antibody; Biological > Protein > Antibody > Monoclonal antibody, other Biological > Protein > Antibody > Antibody-drug conjugate; Biological > Protein > Antibody > Monoclonal antibody, other; Small molecule > Synthetic small molecule								This study aims to investigate the combination of BNT324, a B7-H3 antibody-drug conjugate (ADC) with BNT327, a programmed death-ligand 1 (PD-L1) and vascular endothelial growth factor (VEGF) bispecific antibody, in participants with advanced/metastatic or relapsed/progressive small cell lung cancer (SCLC) and non small cell lung cancer (NSCLC). To evaluate BNT324/DB-1311 in combination with BNT32…	Complete response Dose-limiting toxicities Overall response rate Partial response Response evaluation criteria in solid tumors Treatment Emergent Adverse Events	Efficacy > Clinical Response/Remission Safety/Toxicity > Safety/Tolerability Efficacy > Clinical Response/Remission Efficacy > Clinical Response/Remission Efficacy > Clinical Response/Remission Safety/Toxicity > Adverse Drug Reactions	Part 1 - Occurrence of dose limiting toxicities (DLTs) by dose level [Time Frame: During the DLT evaluation period, i.e., the time of initiation of the first dose of investigational medicinal product (IMP) up to 21 days]] Part 1 - Occurrence of Treatment-emergent adverse events (TEAEs), serious TEAEs, treatment-related TEAEs, and treatment-related serious TEAEs by dose level [Time Frame: From the…	Clinical benefit rate Duration of overall response Overall response rate - duration Overall response rate Overall survival Progression-free survival Progressive disease rate Response evaluation criteria in solid tumors Stable Disease Time to response Treatment Emergent Adverse Events	Efficacy > Clinical Response/Remission Efficacy > Clinical Response/Duration Efficacy > Clinical Response/Remission Efficacy > Clinical Response/Remission Efficacy > Survival Efficacy > Survival Efficacy > Clinical Response/Progression Efficacy > Clinical Response/Remission Efficacy > Clinical Response/Remission Efficacy > Disease Progression Safety/Toxicity > Adverse Drug Reactions	Part 1 - ORR by dose level [Time Frame: From the time of initiation of the first dose of IMP to end of study, i.e., up to 87 months] ORR, defined as the proportion of participants in whom a confirmed CR or PR is observed as best overall response (per RECIST version 1.1 based on the investigator's assessment). Part 1 - Disease control rate (DCR) by dose level [Time Frame: From the time of initiati…	2025-05-02	Actual							2027-08-01	Anticipated	2031-06-01	Anticipated
565956	CTR20251144 HLX43-NSCLC201 NCT06907615 TrialTroveID-565956	An Open-label, Multi-center, Global Phase II Clinical Study to Evaluate the Efficacy and Safety of HLX43 (Anti-PD-L1 ADC) in Subjects With Advanced Non-small Cell Lung Cancer (NSCLC)	II	Open	Oncology	Oncology: Lung, Non-Small Cell	Adenocarcinoma; Large Cell; PD-L1 Refractory; Second line; Squamous Cell; Stage III; Stage IV	Carcinoma, Non-Small-Cell Lung; Lung Neoplasms	Trialtrove	Shanghai Fosun Pharmaceutical (Group) Co./Shanghai Henlius Biotech (Shanghai Fosun Pharmaceutical and Henlius Biopharmaceuticals joint venture)	Sponsor	Industry, all other pharma	China		Shanghai	200233	HLX-43	DNA topoisomerase I inhibitor; Immuno-oncology therapy; Immune checkpoint inhibitor; CD247 antagonist	CD274 molecule; DNA topoisomerase I	Anticancer, immunological	Biological > Protein > Antibody > Antibody-drug conjugate; Small molecule > Synthetic small molecule						albumin; ALK; BRAF; CYP2D6; CYP3A4; NAGS; RET; ROS1	Companion Diagnosis; Diagnostic; Predictive; Predisposing; Prognostic	The study is being conducted to to explore the reasonable dosage and evaluate the efficacy, safety and tolerability of HLX43 (Anti-PD-L1 ADC) in Patients with Advanced Non-small Cell Lung Cancer (NSCLC) To evaluate the efficacy and safety of HLX43 in advanced non-small cell lung cancer (NSCLC) patients. It consists of two parts: Part 1, which focuses on dose exploration to identify the optimal HL…	Overall response rate Response evaluation criteria in solid tumors	Efficacy > Clinical Response/Remission Efficacy > Clinical Response/Remission	Primary Outcome Measures ORR [Time Frame: From date of the first dose of study drug until the date of death from any cause, assessed up to 24 months] Objective response rate (ORR) (assessed by the Independent Radiology Review Committee \[IRRC\] as per RECIST v1.1). To evaluate the clinical efficacy of HLX43 in advanced non-small cell lung cancer Primary endpoint and evaluation time Serial number …	Adverse Events Cardiac Telemetry Clinical benefit rate Common Terminology Criteria for Adverse Events Duration of overall response Immunogenicity (other timeframe) Immunogenicity Neutralizing antibody response Overall response rate - duration Overall response rate Overall survival Plasma concentration Progression-free survival Quality of Life Response evaluation criteria in solid tumors Safety an…	Safety/Toxicity > Adverse Drug Reactions Safety/Toxicity > Cardiac Measures/Events Efficacy > Clinical Response/Remission Safety/Toxicity > Adverse Drug Reactions Efficacy > Clinical Response/Duration Efficacy > Immunological Response Safety/Toxicity > Adverse Drug Reactions Efficacy > Immunological Response Efficacy > Clinical Response/Remission Efficacy > Clinical Response/Remission Efficacy > …	Secondary Outcome Measures ORR [Time Frame: From date of the first dose of study drug until the date of death from any cause, assessed up to 24 months] Objective response rate (ORR) (assessed by the investigator as per RECIST v1.1). PFS [Time Frame: From date of the first dose of study drug until the date of death from any cause, assessed up to 24 months] Progression-free survival (PFS) (assessed…	2025-06-09	Actual							2028-04-20	Anticipated	2028-06-04	Anticipated
564970	TrialTroveID-564970	A global phase I study to evaluate safety, tolerability, and preliminary antitumor activity of DM002 across different dose levels in patients with multiple solid tumor types, including prostate, ovarian, endometrial, pancreatic, small cell lung, colorectal, and breast cancers	I	Planned	Oncology	Oncology: Breast; Oncology: Colorectal; Oncology: Endometrial; Oncology: Lung, Small Cell; Oncology: Neuroendocrine; Oncology: Ovarian; Oncology: Pancreas; Oncology: Prostate	(N/A); Line of therapy N/A; Pulmonary	Breast Neoplasms; Colorectal Neoplasms; Endometrial Neoplasms; Neuroendocrine Tumors; Ovarian Neoplasms; Pancreatic Neoplasms; Prostatic Neoplasms; Small Cell Lung Carcinoma	Trialtrove	Biocytogen Pharmaceuticals (Beijing) Co./Doma Biopharmaceutical (Suzhou) Co.	Sponsor	Industry, all other pharma	China		Beijing		DM-002	DNA topoisomerase I inhibitor	DNA topoisomerase I; erb-b2 receptor tyrosine kinase 3; mucin 1, cell surface associated	Anticancer, immunological	Biological > Protein > Antibody > Antibody-drug conjugate; Biological > Protein > Antibody > Bispecific antibody; Small molecule > Synthetic small molecule								To evaluate safety, tolerability, and preliminary antitumor activity of DM002 across different dose levels in patients with multiple solid tumor types, including prostate, ovarian, endometrial, pancreatic, small cell lung, colorectal, and breast cancers	Safety and Tolerability	Safety/Toxicity > Safety/Tolerability
564810	CTR20252204 DESTINY-Lung06 DS8201-793 EUCT Number: 2024-515658-26-00 KEYNOTE-G23 MK-3475-G23 NCT06899126 TrialTroveID-564810	A Phase III, Multicenter, Randomized, Open-label Trial of Trastuzumab Deruxtecan in Combination With Pembrolizumab Versus Platinum-based Chemotherapy in Combination With Pembrolizumab, as First-line Therapy in Participants With Locally Advanced Unresectable or Metastatic HER2 Overexpressing and PD-L1 TPS <50% Non-squamous Non-small Cell Lung Cancer (DESTINY-Lung06)	III	Planned	Oncology	Oncology: Lung, Non-Small Cell	Adenocarcinoma; First line; HER2 positive; Large Cell; PD-L1 Positive; Stage III; Stage IV	Carcinoma, Non-Small-Cell Lung; Lung Neoplasms	Trialtrove	Daiichi Sankyo Baxter International/Baxter Oncology {ASTA Medica Oncology} Merck & Co./Merck Sharp & Dohme (MSD)	Sponsor Collaborator Collaborator	Industry, all other pharma Industry, all other pharma Industry, Top 20 Pharma	Japan United States United States	IL NJ	Chuo-ku Deerfield Rahway	103-8426 IL 60015 07065	pembrolizumab trastuzumab deruxtecan IV	PD-1 antagonist; Immuno-oncology therapy; Immune checkpoint inhibitor ErbB-2 tyrosine kinase inhibitor; DNA topoisomerase I inhibitor	programmed cell death 1 DNA topoisomerase I; erb-b2 receptor tyrosine kinase 2	Anticancer, immunological Anticancer, other	Biological > Protein > Antibody > Humanized monoclonal antibody Biological > Protein > Antibody > Antibody-drug conjugate; Small molecule > Synthetic small molecule	pemetrexed disodium cisplatin carboplatin (iv)	Phosphoribosylglycinamide formyltransferase inhibitor; Dihydrofolate reductase inhibitor; Thymidylate synthase inhibitor DNA inhibitor; DNA synthesis inhibitor DNA inhibitor	dihydrofolate reductase; phosphoribosylglycinamide formyltransferase, phosphoribosylglycinamide synthetase, phosphoribosylaminoimidazole synthetase; thymidylate synthetase Not applicable Not applicable	Anticancer, antimetabolite; Antipsoriasis; Antiarthritic, other Anticancer, alkylating Anticancer, alkylating	Small molecule > Synthetic small molecule Small molecule > Synthetic small molecule Small molecule > Synthetic small molecule	ERBB2; NAGS	Diagnostic; Predictive; Predisposing; Prognostic	This clinical trial is designed to assess the efficacy and safety of trastuzumab deruxtecan (T-DXd; Enhertu®) in combination with pembrolizumab versus platinum-based chemotherapy in combination with pembrolizumab in participants with no prior therapy for locally advanced unresectable or metastatic non-squamous NSCLC, whose tumors have HER2-overexpressing and PD-L1 TPS \<50% without known AGA that…	Progression-free survival Response evaluation criteria in solid tumors	Efficacy > Survival Efficacy > Clinical Response/Remission	Primary Outcome Measures Progression Free Survival by Blinded Independent Central Review [Time Frame: From date of randomization to the date of radiographic disease progression or death due to any cause, up to 54 months] PFS is defined as the time interval from the date of randomization to the date of radiographic disease progression or death due to any cause. Tumor response will be determined by…	Overall survival	Efficacy > Survival	Secondary Outcome Measures Overall Survival [Time Frame: From date of randomization to the date of death due to any cause, up to 85 months] OS is defined as the time interval from the date of randomization to the date of death due to any cause. OS The time interval from the date of randomization to the date of death from any cause. Effectiveness Indicators	2025-09-07	Anticipated							2030-03-05	Anticipated	2032-07-05	Anticipated
564804	(DeLLphi-310) 20240124 CTR20250893 DeLLphi-310 DELphi-310 NCT06898957 TrialTroveID-564804	A Phase Ib Study Evaluating the Safety, Tolerability, Pharmacokinetics, and Efficacy of Tarlatamab in Combination With YL201 With or Without Anti-PD-L1 in Subjects With Extensive Stage Small Cell Lung Cancer	I	Open	Oncology	Oncology: Lung, Small Cell; Oncology: Neuroendocrine	Extensive; Metastatic; PD-L1 Refractory; Pulmonary; Second line	Lung Neoplasms; Neuroendocrine Tumors; Small Cell Lung Carcinoma	Trialtrove	Amgen MediLink Therapeutics (Suzhou) Co.	Sponsor Collaborator	Industry, Top 20 Pharma Industry, all other pharma	United States China	CA	Thousand Oaks Suzhou	CA 91320	tarlatamab YL-201	CD3 agonist; Notch pathway inhibitor; Immuno-oncology therapy DNA topoisomerase I inhibitor; Immuno-oncology therapy; Immune checkpoint inhibitor	CD3 epsilon subunit of T-cell receptor complex; delta like canonical Notch ligand 3 CD276 molecule; DNA topoisomerase I	Anticancer, immunological Anticancer, immunological	Biological > Protein > Antibody > Cell engager, bispecific; Biological > Protein > Antibody > Monoclonal antibody, other Biological > Protein > Antibody > Antibody-drug conjugate; Small molecule > Synthetic small molecule	durvalumab (iv) atezolizumab (IV)	PD-L1 antagonist; Immuno-oncology therapy; Immune checkpoint inhibitor PD-L1 antagonist; Immuno-oncology therapy; Immune checkpoint inhibitor	CD274 molecule CD274 molecule; programmed cell death 1	Anticancer, immunological Anticancer, immunological	Biological > Protein > Antibody > Human monoclonal antibody; Biological > Protein > Antibody > Monoclonal antibody, other Biological > Protein > Antibody > Human monoclonal antibody	EGF; GPT	Diagnostic; Predictive; Predisposing; Prognostic	The primary objective of this study is to evaluate the safety and tolerability of tarlatamab in combination with YL201 with or without anti-PD-L1. To evaluate the safety, tolerability, pharmacokinetics, and efficacy of this combination regimen in ES-SCLC patients.	Dose-limiting toxicities Safety and Tolerability Treatment Emergent Adverse Events	Safety/Toxicity > Safety/Tolerability Safety/Toxicity > Safety/Tolerability Safety/Toxicity > Adverse Drug Reactions	Primary Outcome Measures : Number of Participants Experiencing Dose-limiting toxicities (DLTs) [Time Frame: Up to Day 21] Number of Participants Experiencing Treatment-emergent Adverse Events (TEAEs) [Time Frame: Up to 3.5 Years] The main endpoint indicators and evaluation time Index: Dose-limiting toxicity (DLT) Evaluation time: Up to Day 21 End point selection: Safety index Index: Treatment-eme…	Area under the curve score Clinical benefit rate Cmax Cmin Duration of overall response Elimination half-life Immunogenicity (other timeframe) Immunogenicity Overall response rate - duration Overall response rate Overall survival Progression-free survival Response evaluation criteria in solid tumors Safety and Tolerability Time to progression Time to response	Pharmacokinetics/Pharmacodynamics > PK/PD Efficacy > Clinical Response/Remission Pharmacokinetics/Pharmacodynamics > PK/PD Pharmacokinetics/Pharmacodynamics > PK/PD Efficacy > Clinical Response/Duration Pharmacokinetics/Pharmacodynamics > PK/PD Efficacy > Immunological Response Safety/Toxicity > Adverse Drug Reactions Efficacy > Clinical Response/Remission Efficacy > Clinical Response/Remission E…	Secondary Outcome Measures : Objective Response Rate (ORR) per Response Evaluation Criteria in Solid Tumors (RECIST) 1.1 [Time Frame: Up to 3.5 Years] Duration of Response (DOR) per RECIST 1.1 [Time Frame: Up to 3.5 Years] Time to Response (TTR) per RECIST 1.1 [Time Frame: Up to 3.5 Years] Disease Control Rate (DCR) per RECIST 1.1 [Time Frame: Up to 3.5 Years] Progression-free Survival (PFS) per …	2025-05-13	Actual							2031-04-13	Anticipated	2031-04-13	Anticipated
564255	ChiCTR2500099670 TrialTroveID-564255	A Clinical Study to Evaluate the Efficacy and Safety of SKB264 in Combination with Sintilimab for Initially Unresectable Stage III Non-Small Cell Lung Cancer	II	Planned	Oncology	Oncology: Lung, Non-Small Cell	Adenocarcinoma; Large Cell; Line of therapy N/A; Stage III	Carcinoma, Non-Small-Cell Lung	Trialtrove	(Other Hospital/Academic/Medical Center)	Sponsor	Academic					sintilimab sacituzumab tirumotecan	PD-1 antagonist; Immuno-oncology therapy; Immune checkpoint inhibitor DNA topoisomerase I inhibitor	programmed cell death 1 DNA topoisomerase I; tumor associated calcium signal transducer 2	Anticancer, immunological Anticancer, other	Biological > Protein > Antibody > Humanized monoclonal antibody Biological > Protein > Antibody > Antibody-drug conjugate; Small molecule > Synthetic small molecule						albumin; ALK; CYP3A4; EGFR; insulin; ROS1; TNF	Companion Diagnosis; Diagnostic; Predictive; Predisposing; Prognostic	To evaluate the Objective Response Rate (ORR) of SKB264 in combination with Sintilimab.	Overall response rate	Efficacy > Clinical Response/Remission	ORR				2025-03-01	Anticipated	6.11	Anticipated	2025-09-03	Anticipated	17.88	Anticipated	2027-03-01	Anticipated
562259	CTR20251434 NCT06885281 TrialTroveID-562259 ZL-1310-002	A Phase Ib/II, Open-label, Multi-center Study of ZL-1310 in Participants with Selected Solid Tumors	I/II	Open	Oncology	Oncology: Lung, Small Cell; Oncology: Melanoma; Oncology: Neuroendocrine; Oncology: Prostate; Oncology: Unspecified Solid Tumor	(N/A); First line; Gastrointestinal; High-grade; Other; Pancreatic; Pulmonary; Second line; Stage III; Stage IV; Untreated	Melanoma; Neoplasms; Neuroendocrine Tumors; Prostatic Neoplasms; Small Cell Lung Carcinoma	Trialtrove	Zai Lab	Sponsor	Industry, all other pharma	China		Shanghai	201210	ZL-1310	DNA topoisomerase I inhibitor	delta like canonical Notch ligand 3; DNA topoisomerase I	Anticancer, other	Biological > Protein > Antibody > Antibody-drug conjugate; Biological > Protein > Antibody > Humanized monoclonal antibody; Small molecule > Synthetic small molecule						CYP2D6; CYP3A4; EGFR	Diagnostic; Predictive; Predisposing; Prognostic	A Phase Ib/II, Open-label, Multi-center Study of ZL-1310 in Participants With Selected Solid Tumors	Overall response rate Safety and Tolerability Serious Adverse Event Treatment Emergent Adverse Events	Efficacy > Clinical Response/Remission Safety/Toxicity > Safety/Tolerability Safety/Toxicity > Serious Adverse Events Safety/Toxicity > Adverse Drug Reactions	Incidence of Treatment Emergent Adverse-Events in Phase Ib [Time Frame: up to 24 months] Number of subjects with treatment-emergent adverse events (TEAEs) Incidence of Serious Adverse Events in Phase Ib [Time Frame: up to 24 months] Number of subjects with serious adverse events (SAEs) Evaluate antitumor activity of ZL-1310 as a single agent in Phase II Confirmed objective response rate (ORR) det…	Area under the curve score Clinical benefit rate Cmax Duration of overall response Elimination half-life Immunogenicity (other timeframe) Immunogenicity Overall response rate - duration Overall response rate Overall survival Progression-free survival Response evaluation criteria in solid tumors Safety and Tolerability Serious Adverse Event Tmax Treatment Emergent Adverse Events	Pharmacokinetics/Pharmacodynamics > PK/PD Efficacy > Clinical Response/Remission Pharmacokinetics/Pharmacodynamics > PK/PD Efficacy > Clinical Response/Duration Pharmacokinetics/Pharmacodynamics > PK/PD Efficacy > Immunological Response Safety/Toxicity > Adverse Drug Reactions Efficacy > Clinical Response/Remission Efficacy > Clinical Response/Remission Efficacy > Survival Efficacy > Survival Eff…	Evaluate preliminary antitumor activity of ZL-1310 as a single agent in Phase Ib [Time Frame: up to 24 months] 1. BICR-determined confirmed ORR as measured by RECIST v1.1 (For NEPC: RECIST v1.1 \[soft tissue\] and PCWG3 \[bone\] criteria; other indication-specific criteria as needed in Phase Ib 2. Investigator-determined confirmed ORR as measured by RECIST v1.1 (For NEPC: RECIST v1.1 \[soft tissu…	2025-05-12	Actual							2026-12-01	Anticipated	2027-06-01	Anticipated
561051	TrialTroveID-561051	A Clinical Study of BL-B01D1 for injection +pembrolizumab for injection without or with chemotherapy for the treatment of patients with locally advanced or metastatic non-small cell lung cancer	I	Planned	Oncology	Oncology: Lung, Non-Small Cell	Line of therapy N/A; Stage III; Stage IV	Carcinoma, Non-Small-Cell Lung	Trialtrove	Sichuan Biokin Pharmaceutical Co./Sichuan Baili Pharmaceutical Co./Baili-Bio (Chengdu) Pharmaceutical Co.	Sponsor	Industry, all other pharma	China		Chengdu	610041	izalontamab brengitecan	EGFR antagonist; ErbB-3 antagonist; DNA topoisomerase I inhibitor; Immuno-oncology therapy	epidermal growth factor receptor; erb-b2 receptor tyrosine kinase 3	Anticancer, immunological	Biological > Protein > Antibody > Antibody-drug conjugate; Biological > Protein > Antibody > Bispecific antibody	undisclosed - chemotherapy pembrolizumab	Unidentified pharmacological activity PD-1 antagonist; Immuno-oncology therapy; Immune checkpoint inhibitor	programmed cell death 1	Anticancer, other Anticancer, immunological	Small molecule > Synthetic small molecule Biological > Protein > Antibody > Humanized monoclonal antibody			To evaluate BL-B01D1 for injection +pembrolizumab for injection without or with chemotherapy for the treatment of patients with locally advanced or metastatic non-small cell lung cancer			N/A
560920	CTR20250771 JSKN016-102 NCT06868732 TrialTroveID-560920	Evaluation of JSKN016 Combination Therapy in Subjects with Advanced Non-Small Cell Lung Cancer: a Phase Ib Study	I	Planned	Oncology	Oncology: Lung, Non-Small Cell	Line of therapy N/A; Stage III; Stage IV	Carcinoma, Non-Small-Cell Lung; Lung Neoplasms	Trialtrove	Suzhou Alphamab Co./Alphamab Oncology {Jiangsu Alphamab Biopharmaceuticals Co.}	Sponsor	Industry, all other pharma	China		Suzhou	215125	JSKN-016	ErbB-3 antagonist; Immuno-oncology therapy	erb-b2 receptor tyrosine kinase 3; tumor associated calcium signal transducer 2	Anticancer, immunological	Biological > Protein > Antibody > Antibody-drug conjugate; Biological > Protein > Antibody > Bispecific antibody; Biological > Protein > Antibody > Monoclonal antibody, other	docetaxel pembrolizumab carboplatin (iv) firmonertinib ivonescimab tislelizumab (IV)	Tubulin inhibitor; Microtubule stimulant; Taxane PD-1 antagonist; Immuno-oncology therapy; Immune checkpoint inhibitor DNA inhibitor EGFR kinase inhibitor Vascular endothelial growth factor receptor antagonist; PD-1 antagonist; Immuno-oncology therapy; Immune checkpoint inhibitor PD-1 antagonist; Immuno-oncology therapy; Immune checkpoint inhibitor	tubulin beta class I programmed cell death 1 Not applicable epidermal growth factor receptor programmed cell death 1; vascular endothelial growth factor A programmed cell death 1	Anticancer, other Anticancer, immunological Anticancer, alkylating Anticancer, other Anticancer, immunological Anticancer, immunological	Small molecule > Semisynthetic small molecule Biological > Protein > Antibody > Humanized monoclonal antibody Small molecule > Synthetic small molecule Small molecule > Synthetic small molecule Biological > Protein > Antibody; Biological > Protein > Antibody > Bispecific antibody; Biological > Protein > Antibody > Humanized monoclonal antibody Biological > Protein > Antibody > Humanized monoclona…			To evaluate the treatment of advanced non-small cell lung cancer with JSKN016 in combination therapy. The enrolled subjects are all in the locally advanced or metastatic stage of non-small cell lung cancer.	Complete response Overall response rate Partial response Response evaluation criteria in solid tumors Safety and Tolerability Treatment Emergent Adverse Events	Efficacy > Clinical Response/Remission Efficacy > Clinical Response/Remission Efficacy > Clinical Response/Remission Efficacy > Clinical Response/Remission Safety/Toxicity > Safety/Tolerability Safety/Toxicity > Adverse Drug Reactions	The primary objective of the study is to assess the efficacy and safety of JSKN016 in combination therapy in selected subjects with advanced non-small cell lung cancer. ORR assessed by the investigator per RECIST v1.1 [Time Frame: Up to 24months] Objective response rate (ORR) was defined as the proportion of participants who achieve either complete response \[CR\] or partial response \[PR\] per R…	Clinical benefit rate Cmax Cmin Duration of overall response Immunogenicity (other timeframe) Immunogenicity Overall response rate - duration Overall survival Plasma concentration Progression-free survival Response evaluation criteria in solid tumors Safety and Tolerability Time to response	Efficacy > Clinical Response/Remission Pharmacokinetics/Pharmacodynamics > PK/PD Pharmacokinetics/Pharmacodynamics > PK/PD Efficacy > Clinical Response/Duration Efficacy > Immunological Response Safety/Toxicity > Adverse Drug Reactions Efficacy > Clinical Response/Remission Efficacy > Survival Pharmacokinetics/Pharmacodynamics > PK/PD Efficacy > Survival Efficacy > Clinical Response/Remission Saf…	DOR assessed by the investigator per RECIST v1.1 [Time Frame: Up to 24months] Duration of response (DoR) assessed according to RECIST v1.1. DCR assessed by the investigator per RECIST v1.1 [Time Frame: Up to 24months] Disease control rate (DCR) assessed according to RECIST v1.1. TTR assessed by the investigator per RECIST v1.1 [Time Frame: Up to 24months] Time to response (TTR) is defined as the …	2025-03-12	Anticipated							2028-06-30	Anticipated	2028-12-30	Anticipated
559892	TrialTroveID-559892	A Clinical Study of JS207 for injection is used in combination with JS004 injection, or JS007 injection, or JS015 injection and chemotherapy, or 9MW2821, or chemotherapy for the treatment of advanced malignant tumors (including lung cancer, liver cancer, colorectal cancer, triple-negative breast cancer, cervical cancer, endometrial cancer, etc.).	I	Planned	Oncology	Oncology: Breast; Oncology: Cervical; Oncology: Colorectal; Oncology: Endometrial; Oncology: Liver; Oncology: Lung, Non-Small Cell	HER2 negative; Line of therapy N/A; Stage III; Stage IV; Triple receptor negative	Breast Neoplasms; Carcinoma, Non-Small-Cell Lung; Colorectal Neoplasms; Endometrial Neoplasms; Liver Neoplasms; Uterine Cervical Neoplasms	Trialtrove	Shanghai Junshi Biosciences Co.	Sponsor	Industry, all other pharma	China		Shanghai	200126	icatolimab JS-007 bulumtatug fuvedotin JS-015 JS-207	Immuno-oncology therapy; BTLA antagonist; Immune checkpoint inhibitor CTLA4 antagonist; Immuno-oncology therapy; Immune checkpoint inhibitor Tubulin inhibitor; PD-1 antagonist; Nectin-4 antagonist; Immuno-oncology therapy; Immune checkpoint inhibitor DKK-1 inhibitor; Immuno-oncology therapy Vascular endothelial growth factor receptor 1 antagonist; Vascular endothelial growth factor receptor antag…	B and T lymphocyte associated cytotoxic T-lymphocyte associated protein 4 nectin cell adhesion molecule 4 dickkopf WNT signaling pathway inhibitor 1 programmed cell death 1; vascular endothelial growth factor A	Anticancer, immunological Anticancer, immunological Anticancer, immunological Anticancer, immunological Anticancer, immunological	Biological > Protein > Antibody > Humanized monoclonal antibody; Biological > Protein > Antibody > Monoclonal antibody, other Biological > Protein > Antibody > Humanized monoclonal antibody Biological > Protein > Antibody > Antibody-drug conjugate; Biological > Protein > Antibody > Monoclonal antibody, other; Small molecule > Synthetic small molecule Biological > Protein > Antibody > Humanized mo…	undisclosed - chemotherapy	Unidentified pharmacological activity		Anticancer, other	Small molecule > Synthetic small molecule	ERBB2	Diagnostic; Predictive; Predisposing; Prognostic	To evaluate JS207 for injection is used in combination with JS004 injection, or JS007 injection, or JS015 injection and chemotherapy, or 9MW2821, or chemotherapy for the treatment of advanced malignant tumors (including lung cancer, liver cancer, colorectal cancer, triple-negative breast cancer, cervical cancer, endometrial cancer, etc.).			N/A
559273	CTR20250349 HLX43HLX10-ST201 NCT06848699 TrialTroveID-559273	A Phase Ib/ II Clinical Study to Evaluate the Safety ,Torlerbility , and Efficacy of HLX43 (Anti-PD-L1 ADC) in Combination with Serplulimab (anti-PD-1 Humanized Monocl ) in Patients with Advanced/metastatic Solid Tumors	I/II	Open	Oncology	Oncology: Lung, Non-Small Cell; Oncology: Unspecified Solid Tumor	EGFR; Fourth line or greater; Second line; Stage III; Stage IV; Third line	Carcinoma, Non-Small-Cell Lung	Trialtrove	MediLink Therapeutics (Suzhou) Co. Shanghai Fosun Pharmaceutical (Group) Co./Shanghai Henlius Biotech/Henlix Biotech	Sponsor Sponsor	Industry, all other pharma Industry, all other pharma	China China		Suzhou Shanghai	200233	serplulimab HLX-43	PD-1 antagonist; Immuno-oncology therapy; Immune checkpoint inhibitor DNA topoisomerase I inhibitor; Immuno-oncology therapy; Immune checkpoint inhibitor; CD247 antagonist	programmed cell death 1 CD274 molecule; DNA topoisomerase I	Antiviral, other; Anticancer, immunological Anticancer, immunological	Biological > Protein > Antibody > Humanized monoclonal antibody Biological > Protein > Antibody > Antibody-drug conjugate; Small molecule > Synthetic small molecule						albumin; CYP2D6; CYP3A4; EGFR; THPO	Diagnostic; Predictive; Predisposing; Prognostic	The study is being conducted to explore the reasonable dosage and evaluate the efficacy, safety and tolerability of HLX43 (Anti-PD-L1 ADC) in combination with Serplulimab (anti-PD-1 humanized monoclonal antibody injection) in patients with advanced/metastatic solid tumors To evaluate the safety, tolerability and efficacy of HLX43 combined with HansZhuang® in the treatment of patients with advance…	Dose-limiting toxicities Maximum tolerated dose Overall response rate Response evaluation criteria in solid tumors	Safety/Toxicity > Safety/Tolerability Safety/Toxicity > Safety/Tolerability Efficacy > Clinical Response/Remission Efficacy > Clinical Response/Remission	DLT [Time Frame: 21 days after the first dose] The proportion of subjects experiencing dose-limiting toxicity (DLT) events in each dosage group during the DLT observation period MTD [Time Frame: through study completion, an average of 12 months] The maximum tolerated dose of HLX43 incombination with serplulimab ORR [Time Frame: up to 24 weeks] Objective response rate (ORR) (assessed by the IRRC a…	Adverse Events Common Terminology Criteria for Adverse Events Overall response rate Overall survival Progression-free survival Response evaluation criteria in solid tumors	Safety/Toxicity > Adverse Drug Reactions Safety/Toxicity > Adverse Drug Reactions Efficacy > Clinical Response/Remission Efficacy > Survival Efficacy > Survival Efficacy > Clinical Response/Remission	Incidence and severity of adverse events (AEs) [Time Frame: from the date of the first dose to to 90 days after the last dose or the initiation of another anticancer treatment (whichever occurs first).] severity determined according to National Cancer Institute Common Terminology Criteria for Adverse Events \[NCI CTCAE\] Version \[v\] 5.0 RP2/3D [Time Frame: through study completion, an average o…	2025-02-25	Actual							2026-10-30	Anticipated	2027-10-01	Anticipated
559088	CTR20250604 NCT06844474 SHR-1826-203 TrialTroveID-559088	A Phase II, Multicenter, Open-Label Clinical Study to Evaluate the Safety, Tolerability and Efficacy of SHR-1826 for Injection in Patients With NSCLC	II	Open	Oncology	Oncology: Lung, Non-Small Cell	Adenocarcinoma; Large Cell; Line of therapy N/A; Stage III; Stage IV	Carcinoma, Non-Small-Cell Lung	Trialtrove	Jiangsu Hengrui Pharmaceuticals Co./Suzhou Suncadia Biopharmaceuticals Co.	Sponsor	Industry, all other pharma	China		Lianyungang	222047	adebrelimab ipilimumab, CStone Pharmaceuticals SHR-1826	PD-L1 antagonist; Immuno-oncology therapy; Immune checkpoint inhibitor CTLA4 antagonist; Immuno-oncology therapy; Immune checkpoint inhibitor Unidentified pharmacological activity	CD274 molecule cytotoxic T-lymphocyte associated protein 4 MET proto-oncogene, receptor tyrosine kinase	Anticancer, immunological Anticancer, immunological Anticancer, other	Biological > Protein > Antibody > Humanized monoclonal antibody; Biological > Protein > Antibody > Monoclonal antibody, other; Reformulation Biological > Biological, other > Biosimilar; Biological > Protein > Antibody > Human monoclonal antibody; Biological > Protein > Antibody > Monoclonal antibody, other Biological > Protein > Antibody > Antibody-drug conjugate; Small molecule > Synthetic small…	bevacizumab	Vascular endothelial growth factor receptor 1 antagonist; Vascular endothelial growth factor receptor antagonist; Angiogenesis inhibitor	vascular endothelial growth factor A	Anticancer, immunological; Neurological	Biological > Protein > Antibody > Humanized monoclonal antibody; Biological > Protein > Antibody > Monoclonal antibody, other			To evaluate the safety, tolerability and efficacy of SHR-1826 for injection in patients with NSCLC. To evaluate the safety, tolerability and objective response rate of SHR-1826 combined with other anti-tumor therapies in subjects with advanced non-small cell lung cancer.	Adverse Events Overall response rate Safety and Tolerability Serious Adverse Event	Safety/Toxicity > Adverse Drug Reactions Efficacy > Clinical Response/Remission Safety/Toxicity > Safety/Tolerability Safety/Toxicity > Serious Adverse Events	Incidence and severity of adverse events (AEs) /serious adverse events(SAEs) [Time Frame: approximately 2 years] Overall response rate (ORR) [Time Frame: approximately to 2 years] Primary endpoint and evaluation time Serial number index Evaluation time End point selection 1 The incidence of safety events, the incidence and severity of adverse events (AEs)/serious adverse events (SAEs). The inform…	Clinical benefit rate Duration of overall response Immunogenicity (other timeframe) Immunogenicity Overall survival Progression-free survival	Efficacy > Clinical Response/Remission Efficacy > Clinical Response/Duration Efficacy > Immunological Response Safety/Toxicity > Adverse Drug Reactions Efficacy > Survival Efficacy > Survival	Duration of response (DoR) [Time Frame: approximately to 2 years] Disease control rate (DCR) [Time Frame: approximately to 2 years] Progression-free survival (PFS) [Time Frame: approximately to 2 years] Overall survival (OS) [Time Frame: approximately to 5 years after last subject enrolled] Secondary objective: To evaluate other efficacy endpoints, PK characteristics and immunogenicity of SHR-182…	2025-03-07	Actual							2026-08-31	Anticipated	2028-02-29	Anticipated
558181	BL-B01D1-308 CTR20250537 NCT06838273 TrialTroveID-558181	A Phase III Randomized Study of BL-B01D1 in Combination With Osimertinib Versus Osimertinib as First-Line Treatment in Patients With EGFR-Mutated Locally Advanced or Metastatic Non-Small Cell Lung Cancer	III	Open	Oncology	Oncology: Lung, Non-Small Cell	EGFR; First line; Stage III; Stage IV	Carcinoma, Non-Small-Cell Lung; Lung Neoplasms	Trialtrove	Sichuan Biokin Pharmaceutical Co./Sichuan Baili Pharmaceutical Co. Sichuan Biokin Pharmaceutical Co./Sichuan Baili Pharmaceutical Co./Baili-Bio (Chengdu) Pharmaceutical Co.	Sponsor Collaborator	Industry, all other pharma Industry, all other pharma	China China		Chengdu Chengdu	610041 610041	izalontamab brengitecan	EGFR antagonist; ErbB-3 antagonist; DNA topoisomerase I inhibitor; Immuno-oncology therapy	epidermal growth factor receptor; erb-b2 receptor tyrosine kinase 3	Anticancer, immunological	Biological > Protein > Antibody > Antibody-drug conjugate; Biological > Protein > Antibody > Bispecific antibody	osimertinib (tablet)	EGFR kinase inhibitor	epidermal growth factor receptor	Anticancer, immunological	Small molecule; Small molecule > Synthetic small molecule	EGFR	Diagnostic; Predictive; Predisposing; Prognostic	This trial is a registered phase III, randomized, open-label, multicenter study to evaluate the efficacy and safety of BL-B01D1 in combination with osimertinib versus osimertinib as first-Line treatment in patients with EGFR-mutated locally advanced or metastatic Non-small Cell Lung Cancer. To evaluate the PFS benefit of BL-B01D1 combined with osimertinib compared with osimertinib alone based on …	Progression-free survival	Efficacy > Survival	Primary Outcome Measures Progression-free survival (PFS) [Time Frame: Up to approximately 36 months] Progression-free survival (PFS) as assessed by BIRC is defined as the time between the date subjects are randomized and the first observation of disease progression (based on BICR's image-based assessment) or death. Primary endpoint and evaluation time Serial number index Evaluation time End point…	Clinical benefit rate Complete response Duration of overall response Immunogenicity (other timeframe) Immunogenicity Neutralizing antibody response Overall response rate - duration Overall response rate Overall survival Partial response Progression-free survival Quality of Life Response evaluation criteria in solid tumors Safety and Tolerability Treatment Emergent Adverse Events	Efficacy > Clinical Response/Remission Efficacy > Clinical Response/Remission Efficacy > Clinical Response/Duration Efficacy > Immunological Response Safety/Toxicity > Adverse Drug Reactions Efficacy > Immunological Response Efficacy > Clinical Response/Remission Efficacy > Clinical Response/Remission Efficacy > Survival Efficacy > Clinical Response/Remission Efficacy > Survival HEOR > Health-Rel…	Secondary Outcome Measures Overall survival (OS) [Time Frame: Up to approximately 36 months] Overall survival (OS) is defined as the time between the subject's randomization date and subject's death. Objective Response Rate (ORR) [Time Frame: Up to approximately 36 months] Objective response rate (ORR) is defined as the number of CR and PR in the treatment and control groups divided by the number…	2025-02-24	Actual							2028-12-01	Anticipated	2028-12-01	Anticipated
558004	CTR20251415 SIM0686-101 TrialTroveID-558004	An Open-label, Multicenter, First-in-human Phase I Study Evaluating the Safety, Tolerability, Pharmacokinetics and Preliminary Antitumor Activity of SIM0686 in Adult Subjects with Locally Advanced/Metastatic Solid Tumors	I	Open	Oncology	Oncology: Gastric; Oncology: Lung, Non-Small Cell; Oncology: Unspecified Solid Tumor	FGFR; Second line; Stage III; Stage IV	Carcinoma, Non-Small-Cell Lung; Stomach Neoplasms	Trialtrove	Shanghai Xianxiang Medical Technology Co.	Sponsor	Industry, all other pharma	China		Shanghai	200120	SIM-0686	Fibroblast growth factor receptor 2 antagonist; FGF receptor 2 tyrosine kinase inhibitor	fibroblast growth factor receptor 2	Anticancer, other	Biological > Protein > Antibody > Antibody-drug conjugate; Small molecule > Synthetic small molecule						FGFR1	Diagnostic; Predictive; Predisposing; Prognostic	To evaluate SIM0686 for injection in patients with cancer. Part 1 Dose escalation: Determine the maximum tolerated dose (MTD) and/or recommended dose (RD) and evaluate the safety and tolerability of SIM0686. Part 2 Cohort expansion: Preliminary evaluation of the anti-tumor activity of SIM0686.	Adverse Events Cardiac Telemetry Dose-limiting toxicities Overall response rate Safety and Tolerability Serious Adverse Event Vital signs	Safety/Toxicity > Adverse Drug Reactions Safety/Toxicity > Cardiac Measures/Events Safety/Toxicity > Safety/Tolerability Efficacy > Clinical Response/Remission Safety/Toxicity > Safety/Tolerability Safety/Toxicity > Serious Adverse Events Safety/Toxicity > Serious Adverse Events	Primary outcomes: index: Dose-escalation phase: Dose-limiting toxicity (DLT) Evaluation time: During treatment End point selection: Safety indicators index: Dose escalation phase: incidence and severity of adverse events and serious adverse events, laboratory values, vital signs, and electrocardiogram changes; Evaluation time: Study before, during, and after treatment End point selection: Safety …	Adverse Events Cardiac Telemetry Clinical benefit rate Duration of overall response Overall response rate Overall survival Progression-free survival Response evaluation criteria in solid tumors Safety and Tolerability Serious Adverse Event Time to progression Vital signs	Safety/Toxicity > Adverse Drug Reactions Safety/Toxicity > Cardiac Measures/Events Efficacy > Clinical Response/Remission Efficacy > Clinical Response/Duration Efficacy > Clinical Response/Remission Efficacy > Survival Efficacy > Survival Efficacy > Clinical Response/Remission Safety/Toxicity > Safety/Tolerability Safety/Toxicity > Serious Adverse Events Efficacy > Disease Progression Safety/Toxi…	Secondary outcomes: index: Dose escalation phase: changes in serum/plasma concentrations of conjugated antibody, total antibody, and released payload over time and pharmacokinetic parameters Evaluation time: Study before, during, and after treatment End point selection: Effectiveness index + safety index index: Dose escalation phase: incidence, duration, and titer of serum anti-SIM0686 antibodies…	2025-05-06	Actual
557562	ChiCTR2500097344 TrialTroveID-557562	An exploratory trial of SHR-A2102 in combination with Adebrelimab for the treatment of unresectable stage III non-small cell lung cancer (PD-L1 TPS<50%)	II	Planned	Oncology	Oncology: Lung, Non-Small Cell	Adenocarcinoma; Large Cell; Line of therapy N/A; PD-L1 Positive; Squamous Cell; Stage III	Carcinoma, Non-Small-Cell Lung	Trialtrove	(Other Hospital/Academic/Medical Center)	Sponsor	Academic					adebrelimab SHR-A2102	PD-L1 antagonist; Immuno-oncology therapy; Immune checkpoint inhibitor Nectin-4 antagonist; Immuno-oncology therapy; Immune checkpoint inhibitor	CD274 molecule nectin cell adhesion molecule 4	Anticancer, immunological Anticancer, immunological	Biological > Protein > Antibody > Humanized monoclonal antibody; Biological > Protein > Antibody > Monoclonal antibody, other; Reformulation Biological > Protein > Antibody > Antibody-drug conjugate; Small molecule > Synthetic small molecule						ALK; EGFR; insulin; RET; ROS1	Companion Diagnosis; Diagnostic; Predictive; Predisposing; Prognostic	To evaluate the efficacy and safety of Adebrelimab combined with SHR-A2102 in unresectable stage III non-small cell lung cancer	Overall response rate	Efficacy > Clinical Response/Remission	Objective Response Rate	Adverse Events Complete response Event-free survival Overall survival Resection rate	Safety/Toxicity > Adverse Drug Reactions Efficacy > Clinical Response/Remission Efficacy > Survival Efficacy > Survival Efficacy > Clinical Response/Remission	R0 resection rate Pathological complete response Major Pathological response Lymph node downstaging rate Event-free survival Overall survival Adverse event	2025-03-01	Anticipated	12	Anticipated	2026-03-01	Anticipated	18.05	Anticipated	2027-09-01	Anticipated
557414	TrialTroveID-557414	A Clinical Study of YL201 for injection and durvalumab combined with or without platinum chemotherapy for the treatment of advanced solid tumors (including but not limited to small cell lung cancer, non-small cell lung cancer, etc.)	I	Planned	Oncology	Oncology: Lung, Non-Small Cell; Oncology: Lung, Small Cell; Oncology: Neuroendocrine; Oncology: Unspecified Solid Tumor	Extensive; Line of therapy N/A; Metastatic; Pulmonary; Stage III; Stage IV	Carcinoma, Non-Small-Cell Lung; Neuroendocrine Tumors; Small Cell Lung Carcinoma	Trialtrove	MediLink Therapeutics (Suzhou) Co.	Sponsor	Industry, all other pharma	China		Suzhou		YL-201	DNA topoisomerase I inhibitor; Immuno-oncology therapy; Immune checkpoint inhibitor	CD276 molecule; DNA topoisomerase I	Anticancer, immunological	Biological > Protein > Antibody > Antibody-drug conjugate; Small molecule > Synthetic small molecule	durvalumab undisclosed - platinum antineoplastic	PD-L1 antagonist; Immuno-oncology therapy; Immune checkpoint inhibitor Unidentified pharmacological activity	CD274 molecule	Anticancer, immunological Anticancer, alkylating	Biological > Protein > Antibody > Human monoclonal antibody; Biological > Protein > Antibody > Monoclonal antibody, other Small molecule > Synthetic small molecule			To evaluate YL201 for injection and durvalumab combined with or without platinum chemotherapy for the treatment of advanced solid tumors (including but not limited to small cell lung cancer, non-small cell lung cancer, etc.)			N/A
557229	NCT06827613 START-002 TrialTroveID-557229	A Phase Ib/II, Open-label Study to Investigate the Safety and Efficacy of Invikafusp Alfa (STAR0602), a Selective T Cell Receptor (TCR)-targeting, Bifunctional Antibody-fusion Molecule, in Combination with Sacituzumab Govitecan in Participants with Unresectable, Locally Advanced, or Metastatic Solid Tumors (START-002)	I/II	Open	Oncology	Oncology: Breast; Oncology: Colorectal; Oncology: Lung, Non-Small Cell; Oncology: Ovarian; Oncology: Pancreas; Oncology: Unspecified Solid Tumor	Estrogen receptor positive; HER2 negative; MSI-H/dMMR; Platinum-resistant; Progesterone receptor positive; Second line; Stage III; Stage IV; Triple receptor negative	Breast Neoplasms; Carcinoma, Non-Small-Cell Lung; Colorectal Neoplasms; Ovarian Neoplasms; Pancreatic Neoplasms	Trialtrove	Marengo Therapeutics	Sponsor	Industry, all other pharma	United States	MA	Cambridge	02139	sacituzumab govitecan invikafusp alfa, Marengo Therapeutics	DNA topoisomerase I inhibitor Interleukin 2 receptor agonist; T cell stimulant; Immuno-oncology therapy	DNA topoisomerase I; tumor associated calcium signal transducer 2 interleukin 2	Anticancer, immunological Anticancer, immunological	Biological > Protein > Antibody > Antibody-drug conjugate; Biological > Protein > Antibody > Humanized monoclonal antibody; Small molecule > Synthetic small molecule Biological > Protein > Antibody > Monoclonal antibody, other; Biological > Protein > Recombinant protein > Fusion protein						ERBB2	Diagnostic; Predictive; Predisposing; Prognostic	This is a Phase 1b/2, Open-label Study to Investigate the Safety and Efficacy of Invikafusp alfa (STAR0602), a Selective T Cell Receptor (TCR)-targeting, Bifunctional Antibody-fusion Molecule, in Combination with Sacituzumab Govitecan in Participants with Unresectable, Locally Advanced, or Metastatic Solid Tumors. To assess invikafusp alfa in combination with Gilead's Trodelvy® for HR+/HER2- and …	Adverse Events Complete response Overall response rate Partial response Safety and Tolerability Serious Adverse Event	Safety/Toxicity > Adverse Drug Reactions Efficacy > Clinical Response/Remission Efficacy > Clinical Response/Remission Efficacy > Clinical Response/Remission Safety/Toxicity > Safety/Tolerability Safety/Toxicity > Serious Adverse Events	Primary Outcome Measures Phase 1 (Safety Run-In): Number of Participants with Dose Limiting Toxicites (DLTs) [Time Frame: 21 days following the first dose of STAR0602 + Sacituzumab Govitecan] Phase 1 and 2 (Safety Run-In and Cohort Expansion): Number of Participants with Adverse Events and Serious Adverse Events [Time Frame: Up to 3 years] Phase 1 and 2 (Safety Run-In and Cohort Expansion): Perce…	Area under the curve score Clinical benefit rate Cmax Complete response Duration of overall response Overall response rate - duration Overall survival Partial response Progression-free survival Safety and Tolerability Stable Disease Volume of distribution	Pharmacokinetics/Pharmacodynamics > PK/PD Efficacy > Clinical Response/Remission Pharmacokinetics/Pharmacodynamics > PK/PD Efficacy > Clinical Response/Remission Efficacy > Clinical Response/Duration Efficacy > Clinical Response/Remission Efficacy > Survival Efficacy > Clinical Response/Remission Efficacy > Survival Safety/Toxicity > Safety/Tolerability Efficacy > Clinical Response/Remission Phar…	Secondary Outcome Measures Phase 1 and 2 (Safety Run-In and Cohort Expansion): Duration of Response (DOR) [Time Frame: Up to 3 years] Phase 1 and 2 (Safety Run-In and Cohort Expansion): Percentage of Participants with Disease Contral (DCR) [Time Frame: Up to 3 years] Proportion of participants who have a complete response (CR) or partial response (PR) or stable disease (SD) Phase 1 and 2 (Safety …	2025-03-24	Actual							2027-01-01	Anticipated	2028-01-01	Anticipated
556842	IM-1021-101 NCT06823167 TrialTroveID-556842	A Phase 1 Study of IM-1021 in Participants With Advanced Malignancies	I	Open	Oncology	Oncology: Breast; Oncology: Fallopian Tube; Oncology: Lung, Non-Small Cell; Oncology: Lymphoma, Non-Hodgkin's; Oncology: Mesothelioma; Oncology: Ovarian; Oncology: Pancreas; Oncology: Primary Peritoneal	Adenocarcinoma; Advanced; Aggressive; Diffuse large B-cell lymphoma (DLBCL); Follicular lymphoma (FL); Fourth line or greater; HER2 negative; Indolent; Large Cell; Mantle cell lymphoma (MCL); Second line; Small lymphocytic lymphoma (SLL); Stage III; Stage IV; Third line; Triple receptor negative	Breast Neoplasms; Carcinoma, Non-Small-Cell Lung; Fallopian Tube Neoplasms; Hematologic Neoplasms; Lymphoma, Follicular; Lymphoma, Large B-Cell, Diffuse; Lymphoma, Large-Cell, Anaplastic; Lymphoma, Mantle-Cell; Lymphoma, Non-Hodgkin; Mesothelioma; Neoplasms; Ovarian Neoplasms; Pancreatic Neoplasms; Peritoneal Neoplasms	Trialtrove	Immunome	Sponsor	Industry, all other pharma	United States		Exton	19341	IM-1021	DNA topoisomerase I inhibitor; Receptor tyrosine kinase-like orphan receptor 1 antagonist; Immuno-oncology therapy	DNA topoisomerase I; receptor tyrosine kinase like orphan receptor 1	Anticancer, immunological	Biological > Protein > Antibody > Antibody-drug conjugate; Biological > Protein > Antibody > Monoclonal antibody, other; Small molecule > Synthetic small molecule						ERBB2	Diagnostic; Predictive; Predisposing; Prognostic	IM-1021-101 is a Phase 1 study to determine the safety and effectiveness of IM-1021 in treating participants with advanced cancer.	Adverse Events Common Terminology Criteria for Adverse Events Safety and Tolerability Serious Adverse Event Treatment Emergent Adverse Events	Safety/Toxicity > Adverse Drug Reactions Safety/Toxicity > Adverse Drug Reactions Safety/Toxicity > Safety/Tolerability Safety/Toxicity > Serious Adverse Events Safety/Toxicity > Adverse Drug Reactions	Safety and tolerability of IM-1021 in participants with advanced lymphomas and advanced solid tumors as measured by incidence of treatment emergent adverse events (TEAEs) [Time Frame: From first dose to 37 days following last dose of study treatment] Type, frequency, seriousness, and severity of adverse events (AEs) graded using the National Cancer Institute Common Terminology Criteria for Advers…	Area under the curve score Clinical benefit rate Cmax Elimination half-life Immunogenicity (other timeframe) Immunogenicity Overall response rate Response evaluation criteria in solid tumors Response rate Tmax	Pharmacokinetics/Pharmacodynamics > PK/PD Efficacy > Clinical Response/Remission Pharmacokinetics/Pharmacodynamics > PK/PD Pharmacokinetics/Pharmacodynamics > PK/PD Efficacy > Immunological Response Safety/Toxicity > Adverse Drug Reactions Efficacy > Clinical Response/Remission Efficacy > Clinical Response/Remission Efficacy > Clinical Response/Remission Pharmacokinetics/Pharmacodynamics > PK/PD	Area under the concentration-time curve (AUC) of IM-1021 in participants with advanced lymphomas and advanced solid tumors [Time Frame: Through 30-37 days following last dose of IM-1021 up to end of study] Pharmacokinetic (PK) parameter Concentration at end of infusion (Ceoi) of IM-1021 in participants with advanced lymphomas and advanced solid tumors [Time Frame: Through 30-37 days following las…	2024-02-26	Actual							2028-05-01	Anticipated	2029-02-01	Anticipated
556829	LACOG 0823 NCT06822543 TrialTroveID-556829 TROPICAL-1	A Single Arm, Phase II Study of Datopotamab Deruxtecan, Carboplatin, and Pembrolizumab for Treatment-naive Brain Metastases From NSCLC (Non-small Cell Lung Cancer)	II	Planned	Oncology	Oncology: Lung, Non-Small Cell; Oncology: Metastatic Cancer	Adenocarcinoma; CNS mets; First line; Large Cell; Maintenance/Consolidation; PD-L1 High; Stage III; Stage IV	Brain Neoplasms; Carcinoma, Non-Small-Cell Lung; Central Nervous System Neoplasms; Lung Neoplasms; Neoplasm Metastasis	Trialtrove	Latin American Cooperative Oncology Group AstraZeneca Merck & Co./Merck Sharp & Dohme (MSD)	Sponsor Collaborator Collaborator	Cooperative Group Industry, Top 20 Pharma Industry, Top 20 Pharma	United Kingdom United States	NJ	Cambridge Rahway	CB2 0AA 07065	pembrolizumab carboplatin (iv) datopotamab deruxtecan	PD-1 antagonist; Immuno-oncology therapy; Immune checkpoint inhibitor DNA inhibitor DNA topoisomerase I inhibitor; TROP2 inhibitor	programmed cell death 1 Not applicable DNA topoisomerase I; tumor associated calcium signal transducer 2	Anticancer, immunological Anticancer, alkylating Anticancer, other	Biological > Protein > Antibody > Humanized monoclonal antibody Small molecule > Synthetic small molecule Biological > Protein > Antibody > Antibody-drug conjugate; Small molecule > Synthetic small molecule						ALK; CD4; CYP3A4; EPO; ERBB2; RET; ROS1	Companion Diagnosis; Diagnostic; Predictive; Predisposing; Prognostic	To evaluate the safety and efficacy of f Datopotamab Deruxtecan, Carboplatin, and Pembrolizumab for Treatment-naive Brain Metastases From NSCLC (Non-small Cell Lung Cancer)	Complete response Overall response rate Partial response	Efficacy > Clinical Response/Remission Efficacy > Clinical Response/Remission Efficacy > Clinical Response/Remission	Primary Outcome Measures Confirmed Intracranial Objective Response Rate (iORR) as Measured by the RANO-BM Criteria [Time Frame: Through study primary completion, an average of 2 years] The intracranial objective response rate (iORR) is defined as the proportion of patients achieving a complete response (CR) or partial response (PR) according to the RANO-BM (Response Assessment in Neuro-Oncology B…				2025-06-30	Anticipated							2028-07-31	Anticipated	2029-02-28	Anticipated
555786	NCT06809764 RERUN TrialTroveID-555786	Clinical Effectiveness and Safety of Trastuzumab Deruxtecan in Chinese Patients With HER2 Mutant Metastatic Non-small Cell Lung Cancer: A Prospective, Observational Study (RERUN)	IV	Open	Oncology	Oncology: Lung, Non-Small Cell	Adenocarcinoma; Fourth line or greater; HER2 positive; Large Cell; Second line; Stage III; Stage IV; Third line	Carcinoma, Non-Small-Cell Lung	Trialtrove	Daiichi Sankyo	Sponsor	Industry, all other pharma	Japan		Chuo-ku	103-8426	trastuzumab deruxtecan	ErbB-2 tyrosine kinase inhibitor; DNA topoisomerase I inhibitor	DNA topoisomerase I; erb-b2 receptor tyrosine kinase 2	Anticancer, other	Biological > Protein > Antibody > Antibody-drug conjugate; Small molecule > Synthetic small molecule						ERBB2	Diagnostic; Predictive; Predisposing; Prognostic	To assess the effectiveness and safety of T-DXd in patients with locally advanced or metastatic, HER2 mutation-positive NSCLC in real-world setting.	Progression-free survival	Efficacy > Survival	Primary Outcome Measures Progression-free survival (PFS) by Investigator Assessment in Real-world Setting (rwPFS) Measure Description : rwPFS is defined as the time from the initiated date of ≥ second-line treatment of T-DXd until disease progression or death by investigator report as recorded in the electronic case report forms (eCRF). Time Frame : Baseline up to approximatley 2 years This study…	Adverse Events Common Terminology Criteria for Adverse Events Complete response Overall response rate Overall survival Partial response Response evaluation criteria in solid tumors Safety and Tolerability Treatment Emergent Adverse Events	Safety/Toxicity > Adverse Drug Reactions Safety/Toxicity > Adverse Drug Reactions Efficacy > Clinical Response/Remission Efficacy > Clinical Response/Remission Efficacy > Survival Efficacy > Clinical Response/Remission Efficacy > Clinical Response/Remission Safety/Toxicity > Safety/Tolerability Safety/Toxicity > Adverse Drug Reactions	Secondary Outcome Measures Time to Treatment Discontinuation or Death (TTD) TTD is defined as the time from the initiated date of ≥ second-line treatment of T-DXd to the date of treatment discontinuation or death from any cause. Time Frame : Baseline up to approximately 2 years Best Overall Response Rate (BORR) BORR is defined as the percentage of patients with complete response (CR) or partial r…	2025-02-21	Actual							2027-02-12	Anticipated	2027-02-12	Anticipated
555696	AT0365-P1-01 NCT06809114 TrialTroveID-555696	A Phase I, First-in-Human Study to Evaluate the Safety, Tolerability, Pharmacokinetics, Pharmacodynamics, and Preliminary Efficacy of AT03-65 in Adults With Advanced Solid Tumors	I	Planned	Oncology	Oncology: Breast; Oncology: Endometrial; Oncology: Esophageal; Oncology: Fallopian Tube; Oncology: Gastric; Oncology: Lung, Non-Small Cell; Oncology: Ovarian; Oncology: Primary Peritoneal; Oncology: Unspecified Solid Tumor	ALK; BRAF; EGFR; MET Amplification/Alteration; PD-1 Refractory; PD-L1 Refractory; Platinum-resistant; Second line; Serous; Stage III; Stage IV	Breast Neoplasms; Carcinoma, Non-Small-Cell Lung; Endometrial Neoplasms; Esophageal Neoplasms; Fallopian Tube Neoplasms; Neoplasms; Ovarian Neoplasms; Peritoneal Neoplasms; Stomach Neoplasms	Trialtrove	Axcynsis Therapeutics	Sponsor	Industry, all other pharma	Singapore			117610	AT–003, Axcynsis Therapeutics	Claudin 6 antagonist	claudin 6	Anticancer, other	Biological > Protein > Antibody > Antibody-drug conjugate; Biological > Protein > Antibody > Monoclonal antibody, other; Biological > Protein > Recombinant protein; Small molecule > Synthetic small molecule						ALK; BRAF; CLDN6; CYP3A4; EGFR; RET; ROS1	Companion Diagnosis; Diagnostic; Predictive; Predisposing; Prognostic	A Phase I, First-in-Human Study to Evaluate the Safety, Tolerability, Pharmacokinetics, Pharmacodynamics, and Preliminary Efficacy of AT03-65 in Adults with Advanced Solid Tumors To evaluate AT-03 in patients with solid tumor To evaluate the safety, tolerability, pharmacokinetics, pharmacodynamics and preliminary efficacy of AT03-65 in patients with advanced CLDN6-positive solid tumors.	Adverse Events Dose-limiting toxicities Maximum tolerated dose	Safety/Toxicity > Adverse Drug Reactions Safety/Toxicity > Safety/Tolerability Safety/Toxicity > Safety/Tolerability	Primary Outcome Measures Maximum tolerated dose (MTD) of AT03-65 [Time Frame: Up to 21 days] The MTD is defined as the highest dose with an observed incidence of DLT in no more than one out of six patients treated at a particular dose level. Dose-limiting toxicity (DLT) [Time Frame: Up to 21 days] DLT refers to AEs that occurred during DLT observation period in dose escalation study, excluding to…	Circulating Tumor Cells Clinical benefit rate Duration of overall response Immunogenicity (other timeframe) Immunogenicity Overall response rate - duration Overall response rate Overall survival Progression-free survival Progressive disease rate Response evaluation criteria in solid tumors	Efficacy > Clinical Response/Remission Efficacy > Clinical Response/Remission Efficacy > Clinical Response/Duration Efficacy > Immunological Response Safety/Toxicity > Adverse Drug Reactions Efficacy > Clinical Response/Remission Efficacy > Clinical Response/Remission Efficacy > Survival Efficacy > Survival Efficacy > Clinical Response/Progression Efficacy > Clinical Response/Remission	Secondary Outcome Measures Determine levels of AT03-65 and its constituents over time in plasma [Time Frame: Maximum 2 years] Assess PK concentration of AT03-65 in peripheral blood Evaluate changes in circulating tumor DNA in plasma [Time Frame: Maximum 2 years] Assess PD markers related to AT03-65 in peripheral blood Determine the presence of antibodies to AT03-65 at different times in plasma [T…	2025-06-01	Anticipated							2027-12-01	Anticipated	2028-08-01	Anticipated
555444	NCT06805825 NN3201-ST100 TrialTroveID-555444	A Phase 1 Dose Escalation and Expansion Study of the C-Kit Specific Antibody-Drug Conjugate NN3201 in Subjects with Advanced And/or Metastatic Solid Tumors Known to Express C-Kit	I	Open	Oncology	Oncology: GIST; Oncology: Head/Neck; Oncology: Leukemia, Acute Myelogenous; Oncology: Leukemia, Chronic Myelogenous; Oncology: Lung, Small Cell; Oncology: Melanoma; Oncology: Neuroendocrine; Oncology: Renal	(N/A); Extensive; Line of therapy N/A; Metastatic; Pulmonary; Second line; Stage III; Stage IV	Carcinoma; Carcinoma, Adenoid Cystic; Carcinoma, Renal Cell; Gastrointestinal Stromal Tumors; Head and Neck Neoplasms; Kidney Neoplasms; Leukemia, Myelogenous, Chronic, BCR-ABL Positive; Leukemia, Myeloid, Acute; Melanoma; Neoplasms; Neuroendocrine Tumors; Small Cell Lung Carcinoma; Wilms Tumor	Trialtrove	Novelty Nobility	Sponsor	Industry, all other pharma	South Korea		Seongnam	13477	NN-3201	C-kit inhibitor	KIT proto-oncogene, receptor tyrosine kinase	Anticancer, immunological	Biological > Protein > Antibody > Antibody-drug conjugate								This open-label clinical trial will evaluate the safety and tolerability of NN3201 in subjects with advanced and/or metastatic solid tumors known to express c-Kit.	Adverse Events Common Terminology Criteria for Adverse Events Dose-limiting toxicities Safety and Tolerability Serious Adverse Event Vital signs	Safety/Toxicity > Adverse Drug Reactions Safety/Toxicity > Adverse Drug Reactions Safety/Toxicity > Safety/Tolerability Safety/Toxicity > Safety/Tolerability Safety/Toxicity > Serious Adverse Events Safety/Toxicity > Serious Adverse Events	Primary Outcome Measures : Number of subjects with Dose-limiting Toxicities: [Time Frame: 3 weeks] A DLT is defined as an AE that meets at least one of the criteria listed in protocol, according to National Cancer Institute (NCI) common terminology criteria for AE (CTCAE) version 5.0 and is considered by the investigator to be clinically relevant and attributed to the study treatment during the f…	Adverse Events Area under the curve score Cmax Immunogenicity (other timeframe) Immunogenicity Neutralizing antibody response Overall response rate Progression-free survival Progressive disease rate Response evaluation criteria in solid tumors Safety and Tolerability	Safety/Toxicity > Adverse Drug Reactions Pharmacokinetics/Pharmacodynamics > PK/PD Pharmacokinetics/Pharmacodynamics > PK/PD Efficacy > Immunological Response Safety/Toxicity > Adverse Drug Reactions Efficacy > Immunological Response Efficacy > Clinical Response/Remission Efficacy > Survival Efficacy > Clinical Response/Progression Efficacy > Clinical Response/Remission Safety/Toxicity > Safety/T…	Secondary Outcome Measures : Choose which dose(s) will be used in the expansion cohorts [Time Frame: 1 year] Assessing which dose(s) have anti-tumor benefit and an acceptable incidence of adverse events that allow for continued enrollment Pharmacokinetics (PK) of NN3201 [Time Frame: 3 years] Pharmacokinetics (PK) of NGM120 by measuring serum concentration of NGM120 at specified timepoints Assessm…	2025-02-03	Actual							2027-08-30	Anticipated	2027-12-31	Anticipated
555009	CTR20251057 EUCT Number: 2024-515884-69-00 EudraCT Number: 2024-515884-69 EVOKE-SCLC-04 GS-US-600-6165 jRCT2071250006 NCT06801834 TrialTroveID-555009	A Global, Multicenter, Randomized, Open-label, Phase III Study of Sacituzumab Govitecan Versus Standard of Care (SOC) in Participants With Previously Treated Extensive Stage Small Cell Lung Cancer (ES-SCLC)	III	Open	Oncology	Oncology: Lung, Small Cell; Oncology: Neuroendocrine	Extensive; Metastatic; PD-1 Refractory; PD-L1 Refractory; Pulmonary; Second line	Lung Neoplasms; Neuroendocrine Tumors; Small Cell Lung Carcinoma	Trialtrove	Gilead Sciences	Sponsor	Industry, Top 20 Pharma	United States	CA	Foster City	CA 94404	sacituzumab govitecan	DNA topoisomerase I inhibitor	DNA topoisomerase I; tumor associated calcium signal transducer 2	Anticancer, immunological	Biological > Protein > Antibody > Antibody-drug conjugate; Biological > Protein > Antibody > Humanized monoclonal antibody; Small molecule > Synthetic small molecule	topotecan (IV) amrubicin (IV)	DNA topoisomerase I inhibitor DNA topoisomerase II inhibitor	DNA topoisomerase I DNA topoisomerase II alpha	Antiviral, anti-HIV; Anticancer, other; Radio/chemosensitizer Anticancer, antibiotic	Small molecule; Small molecule > Semisynthetic small molecule Small molecule > Synthetic small molecule			The goal of this clinical study is to learn more about the study drug sacituzumab govitecan (SG; Trodelvy®; GS-0132; IMMU 132), versus standard of care (SOC) in participants with previously treated extensive stage small cell lung cancer (ES-SCLC). The primary objectives of this study are to compare the effect of SG to SOC on objective response rate (ORR) as assessed by blinded independent central…	Complete response Overall response rate Overall survival Partial response Response evaluation criteria in solid tumors	Efficacy > Clinical Response/Remission Efficacy > Clinical Response/Remission Efficacy > Survival Efficacy > Clinical Response/Remission Efficacy > Clinical Response/Remission	Objective Response Rate (ORR) [Time Frame: Up to 4.5 years] ORR is defined as the percentage of participants who have achieved a complete response (CR) or partial response (PR) as assessed by BICR according to RECIST v1.1 Overall Survival (OS) [Time Frame: Up to 4.5 years] OS is defined as length of time from randomization until the date of death from any cause. The main endpoint indicators and e…	Adverse Events Duration of overall response EORTC Quality of Life Questionnaire Overall response rate - duration Progression-free survival Response evaluation criteria in solid tumors Safety and Tolerability Treatment Emergent Adverse Events	Safety/Toxicity > Adverse Drug Reactions Efficacy > Clinical Response/Duration Efficacy > Health-Related Quality Of Life (Patient Reported Outcomes) (Efficacy) Efficacy > Clinical Response/Remission Efficacy > Survival Efficacy > Clinical Response/Remission Safety/Toxicity > Safety/Tolerability Safety/Toxicity > Adverse Drug Reactions	Progression-free Survival (PFS) [Time Frame: Up to 4.5 years] PFS is defined as the time from date of randomization until disease progression as assessed by BICR according to RECIST v1.1 or death from any cause, whichever comes first. Duration of Response (DOR) [Time Frame: Up to 4.5 years] DOR is defined as is measured from the time of first response (CR or PR) as assessed by BICR according to R…	2025-04-04	Actual							2029-10-01	Anticipated	2029-10-01	Anticipated
554960	TrialTroveID-554960	A Clinical study of biSEZ6-CPT113 for the treatment of SCLC and Neuroendocrine	I	Planned	Oncology	Oncology: Lung, Small Cell; Oncology: Neuroendocrine	(N/A); Line of therapy N/A; Pulmonary	Neuroendocrine Tumors; Small Cell Lung Carcinoma	Trialtrove	Aadi Bioscience	Sponsor	Industry, all other pharma	United States	NJ	Morristown	07960	biSEZ6-CPT113	DNA topoisomerase I inhibitor; Immuno-oncology therapy	DNA topoisomerase I; seizure related 6 homologue	Anticancer, immunological	Biological > Protein > Antibody > Antibody-drug conjugate; Small molecule								To evaluate the effect of biSEZ6-CPT113 for the treatment of SCLC and Neuroendocrine			N/A			N/A	2026-06-01	Anticipated
554439	CTR20250313 SYS6041-001 TrialTroveID-554439	A Clinical Study of SYS6041 Intended for Advanced solid tumors	I	Open	Oncology	Oncology: Breast; Oncology: Endometrial; Oncology: Lung, Non-Small Cell; Oncology: Ovarian; Oncology: Unspecified Solid Tumor	Second line; Stage III; Stage IV	Breast Neoplasms; Carcinoma, Non-Small-Cell Lung; Endometrial Neoplasms; Ovarian Neoplasms	Trialtrove	CSPC Pharmaceutical Group Co./CSPC NBP Pharmaceutical Co./CSPC Megalith Biopharmaceutical Co. {CSPC Jushi Biopharmaceutical Co.}	Sponsor	Industry, generic	China		Shijiazhuang	050035	SYS-6041	DNA topoisomerase I inhibitor; Folate receptor antagonist; Immuno-oncology therapy	DNA topoisomerase I; folate receptor alpha	Anticancer, immunological	Biological > Protein > Antibody > Antibody-drug conjugate; Small molecule > Synthetic small molecule						CYP3A4	Predictive; Predisposing; Prognostic	To evaluate SYS6041 Intended for Advanced solid tumors	Adverse Events Dose-limiting toxicities Immunogenicity (other timeframe) Immunogenicity Overall response rate Response evaluation criteria in solid tumors Safety and Tolerability	Safety/Toxicity > Adverse Drug Reactions Safety/Toxicity > Safety/Tolerability Efficacy > Immunological Response Safety/Toxicity > Adverse Drug Reactions Efficacy > Clinical Response/Remission Efficacy > Clinical Response/Remission Safety/Toxicity > Safety/Tolerability	Primary objective: Evaluate the safety and tolerability of SYS6041 in participants with advanced solid tumors Determine the RP2D of SYS6041 Secondary objectives: Evaluate the anti-tumor activity of SYS6041 Evaluate the PK characteristics of SYS6041 in participants with advanced solid tumors Evaluate the immunogenicity of SYS6041 in participants with advanced solid tumors Exploratory objectives: E…	Adverse Events Clinical benefit rate Immunogenicity (other timeframe) Immunogenicity Overall response rate Overall survival Plasma concentration Progression-free survival Response evaluation criteria in solid tumors Safety and Tolerability	Safety/Toxicity > Adverse Drug Reactions Efficacy > Clinical Response/Remission Efficacy > Immunological Response Safety/Toxicity > Adverse Drug Reactions Efficacy > Clinical Response/Remission Efficacy > Survival Pharmacokinetics/Pharmacodynamics > PK/PD Efficacy > Survival Efficacy > Clinical Response/Remission Safety/Toxicity > Safety/Tolerability	Secondary objectives: Evaluate the anti-tumor activity of SYS6041 in advanced solid tumors Evaluate the safety and tolerability of SYS6041 in advanced solid tumors Evaluate the PK characteristics of SYS6041 in participants with advanced solid tumors Evaluate the immunogenicity of SYS6041 in participants with advanced solid tumors Exploratory objectives: Evaluate the correlation between FRα expres…	2025-03-05	Actual
554215	CTR20231735 NCT06792435 TrialTroveID-554215 XNW27011-I/II-01	A Phase I/Ⅱ, First-in-Human Study of XNW27011 in Patients with Locally Advanced And/or Metastatic Solid Tumors	I/II	Open	Oncology	Oncology: Bile Duct (Cholangiocarcinoma); Oncology: Colorectal; Oncology: Esophageal; Oncology: Gastric; Oncology: Lung, Non-Small Cell; Oncology: Ovarian; Oncology: Pancreas; Oncology: Unspecified Solid Tumor	Fourth line or greater; PD-1 Refractory; Second line; Stage III; Stage IV; Third line	Adenocarcinoma; Bile Duct Neoplasms; Biliary Tract Neoplasms; Carcinoma, Non-Small-Cell Lung; Cholangiocarcinoma; Colorectal Neoplasms; Esophageal Neoplasms; Ovarian Neoplasms; Pancreatic Neoplasms; Stomach Neoplasms	Trialtrove	Evopoint Biosciences Co.	Sponsor	Industry, all other pharma	China		Suzhou		XNW-27011	Claudin 18 antagonist	claudin 18	Anticancer, immunological	Biological > Protein > Antibody > Antibody-drug conjugate; Small molecule > Synthetic small molecule						BTG2; CBX8; CLDN18; CYP2D6; CYP3A4; GPT; KRT6A; ONECUT2; PCSK1	Diagnostic; Predictive; Predisposing; Prognostic	This is a global, multi-center, open-label, Phase I/II first-in-human study of XNW27011 monotherapy as an investigational product (IP) in patients with locally advanced and/or metastatic solid tumors who have failed or are intolerant to standard therapies. XNW27011 is an antibody-drug conjugate (ADC) targeting Claudin 18.2 (CLDN18.2), a transmembrane protein important to tight junctions. The stud…	Complete response Dose-limiting toxicities Maximum tolerated dose Overall response rate Partial response Safety and Tolerability	Efficacy > Clinical Response/Remission Safety/Toxicity > Safety/Tolerability Safety/Toxicity > Safety/Tolerability Efficacy > Clinical Response/Remission Efficacy > Clinical Response/Remission Safety/Toxicity > Safety/Tolerability	Primary Outcome Measures Phase I (Dose Escalation):To determine the maximum tolerated dose (MTD) and/or the recommended Phase 2 dose (RP2D) of XNW27011 [Time Frame: Baseline up to approximately 2 years] In the dose escalation phase, if there are ≥ 2 cases of DLT among 3-6 subjects at a dose level during the DLT observation period (Cycle 1, 21days), the previous dose or intermediate dose (the midw…	Adverse Events Clinical benefit rate Common Terminology Criteria for Adverse Events Dose-limiting toxicities Overall response rate - duration Overall response rate Overall survival Progression-free survival Response evaluation criteria in solid tumors Safety and Tolerability Time to response	Safety/Toxicity > Adverse Drug Reactions Efficacy > Clinical Response/Remission Safety/Toxicity > Adverse Drug Reactions Safety/Toxicity > Safety/Tolerability Efficacy > Clinical Response/Remission Efficacy > Clinical Response/Remission Efficacy > Survival Efficacy > Survival Efficacy > Clinical Response/Remission Safety/Toxicity > Safety/Tolerability Efficacy > Disease Progression	Secondary Outcome Measures Phase I (Dose Escalation):To assess the dose limiting toxicities (DLTs) of XNW27011 when administered intravenously (IV) as a monotherapy during the first cycle (3 weeks [21 days]) to patients with locally advanced and/or metastatic solid tumors. [Time Frame: 3 weeks] To assess the dose limiting toxicities (DLTs) of XNW27011 when administered intravenously (IV) as a mon…	2023-07-24	Actual							2025-06-30	Anticipated	2025-12-31	Anticipated
553994	3475-01E EUCT number: 2023-509234-19-00 KEYMAKER-U01 KEYMAKER-U01 Substudy 01E MK-3475-01E NCT06788912 TrialTroveID-553994 U1111-1299-6753	KEYMAKER-U01 Substudy 01E: A Phase II Umbrella Study With Rolling Arms of Investigational Agents With or Without Chemotherapy in Combination With Pembrolizumab in Treatment of Participants With Newly Diagnosed Resectable Stages II-IIIB (N2) Non-small Cell Lung Cancer (NSCLC)	II	Open	Oncology	Oncology: Lung, Non-Small Cell	Adenocarcinoma; Adjuvant; Large Cell; Neoadjuvant; Squamous Cell; Stage II; Stage III	Carcinoma, Non-Small-Cell Lung; Lung Neoplasms; Neoplasms	Trialtrove	Merck & Co./Merck Sharp & Dohme (MSD)	Sponsor	Industry, Top 20 Pharma	United States	NJ	Rahway	07065	sacituzumab tirumotecan	DNA topoisomerase I inhibitor	DNA topoisomerase I; tumor associated calcium signal transducer 2	Anticancer, other	Biological > Protein > Antibody > Antibody-drug conjugate; Small molecule > Synthetic small molecule	gemcitabine hydrochloride pemetrexed disodium cisplatin dexamethasone paclitaxel surgical intervention undisclosed - antihistamine undisclosed - histamine receptor antagonist pembrolizumab carboplatin (iv) acetaminophen	DNA synthesis inhibitor; Thymidylate synthase inhibitor; DNA repair enzyme inhibitor; Cell cycle inhibitor Phosphoribosylglycinamide formyltransferase inhibitor; Dihydrofolate reductase inhibitor; Thymidylate synthase inhibitor DNA inhibitor; DNA synthesis inhibitor Immunosuppressant; Corticosteroid agonist Beta tubulin inhibitor; Microtubule stimulant; Taxane Not applicable Histamine receptor an…	checkpoint kinase 1 dihydrofolate reductase; phosphoribosylglycinamide formyltransferase, phosphoribosylglycinamide synthetase, phosphoribosylaminoimidazole synthetase; thymidylate synthetase Not applicable tubulin beta class I programmed cell death 1 Not applicable	Antiviral, other; Anticancer, antimetabolite Anticancer, antimetabolite; Antipsoriasis; Antiarthritic, other Anticancer, alkylating Anticancer, other; Immunosuppressant; Anti-inflammatory Anticancer, other Miscellaneous Anti-inflammatory; Antiallergic, non-asthma Antiulcer; Antiallergic, non-asthma Anticancer, immunological Anticancer, alkylating Analgesic, NSAID	Small molecule; Small molecule > Synthetic small molecule; Unidentified Small molecule > Synthetic small molecule Small molecule > Synthetic small molecule Small molecule > Synthetic small molecule Natural product > Plant Small molecule > Synthetic small molecule Small molecule > Synthetic small molecule Small molecule > Synthetic small molecule Biological > Protein > Antibody > Humanized monoclo…	EGFR; insulin; TPSG1	Diagnostic; Predictive; Predisposing; Prognostic	The main goals are after treatment given before surgery, to measure the number of people who have no signs of cancer cells in tumors and lymph nodes removed during surgery; and to learn about whether the cancer gets smaller or goes away by measuring the number of people with a certain number of living cancer cells in the tumor removed during surgery. To evaluate the addition of multiple investiga…	Complete response Serum lipids	Efficacy > Clinical Response/Remission Safety/Toxicity > Laboratory Measurements (Safety/Toxicity)	Primary Outcome Measures Pathological Complete Response (pCR) [Time Frame: Up to approximately 20 weeks] pCR is defined as absence of residual viable invasive cancer on hematoxylin- and eosin-stained slides of the resected lung specimen and lymph nodes. Percent Residual Viable Tumor (%RVT) [Time Frame: Up to approximately 20 weeks] %RVT is defined as the percentage of residual tumor estimated by …	Adverse Events Common Terminology Criteria for Adverse Events Complete response Duration of hospitalization Event-free survival Hospital readmission Metastasis-free survival Overall response rate Overall survival Partial response Pregnancy (contraceptive failure) Recurrence Response evaluation criteria in solid tumors Safety and Tolerability	Safety/Toxicity > Adverse Drug Reactions Safety/Toxicity > Adverse Drug Reactions Efficacy > Clinical Response/Remission HEOR > Hospitalization Efficacy > Survival HEOR > Hospitalization Efficacy > Survival Efficacy > Clinical Response/Remission Efficacy > Survival Efficacy > Clinical Response/Remission Efficacy > Clinical Failure (Efficacy) Efficacy > Clinical Response/Remission Efficacy > Clini…	Secondary Outcome Measures Percentage of Participants Who Report at Least 1 Adverse Event (AE) [Time Frame: Up to approximately 5 years] An AE is any untoward medical occurrence in a clinical study participant, temporally associated with the use of study intervention, whether or not considered related to the study intervention. An AE can therefore be any unfavorable and unintended sign (including…	2025-03-20	Actual							2031-11-05	Anticipated	2032-02-07	Anticipated
553350	TrialTroveID-553350	A clinical study to evaluate SYS6043 for the treatment of small cell lung cancer, esophageal squamous cell carcinoma, head and neck squamous cell carcinoma, prostate cancer and hepatocellular carcinoma	I	Planned	Oncology	Oncology: Esophageal; Oncology: Head/Neck; Oncology: Liver; Oncology: Lung, Small Cell; Oncology: Neuroendocrine; Oncology: Prostate	(N/A); Line of therapy N/A; Pulmonary; Squamous Cell	Esophageal Neoplasms; Head and Neck Neoplasms; Liver Neoplasms; Neuroendocrine Tumors; Prostatic Neoplasms; Small Cell Lung Carcinoma	Trialtrove	CSPC Pharmaceutical Group Co.	Sponsor	Industry, all other pharma	China		Shijiazhuang	050035	SYS-6043	Unidentified pharmacological activity	Unspecified	Anticancer, other	Biological > Protein > Antibody > Antibody-drug conjugate								To evaluate SYS6043 for the treatment of small cell lung cancer, esophageal squamous cell carcinoma, head and neck squamous cell carcinoma, prostate cancer and hepatocellular carcinoma			N/A
553345	TrialTroveID-553345	A Clinical Study of ALK202 for Injection in Adults with locally advanced or metastatic solid tumors who have failed previous standard treatment or have no standard treatment (including those who are unable to receive standard treatment), mainly non-small cell lung cancer, colorectal cancer, gastric cancer/gastroesophageal junction adenocarcinoma, head and neck squamous cell carcinoma, nasopharyng…	I	Planned	Oncology	Oncology: Breast; Oncology: Cervical; Oncology: Colorectal; Oncology: Endometrial; Oncology: Esophageal; Oncology: Gastric; Oncology: Head/Neck; Oncology: Liver; Oncology: Lung, Non-Small Cell; Oncology: Ovarian	Nasopharyngeal; Second line; Squamous Cell; Stage III; Stage IV	Breast Neoplasms; Carcinoma, Non-Small-Cell Lung; Colorectal Neoplasms; Endometrial Neoplasms; Esophageal Neoplasms; Head and Neck Neoplasms; Liver Neoplasms; Nasopharyngeal Neoplasms; Ovarian Neoplasms; Stomach Neoplasms; Uterine Cervical Neoplasms	Trialtrove	Shanghai Allink Biotherapeutics Co.	Sponsor	Industry, all other pharma	China		Shanghai		ALK-202	Immuno-oncology therapy	oncomodulin	Anticancer, immunological	Biological > Protein > Antibody > Antibody-drug conjugate; Small molecule > Synthetic small molecule								To evaluate ALK202 for injection in Adults with locally advanced or metastatic solid tumors who have failed previous standard treatment or have no standard treatment (including those who are unable to receive standard treatment), mainly non-small cell lung cancer, colorectal cancer, gastric cancer/gastroesophageal junction adenocarcinoma, head and neck squamous cell carcinoma, nasopharyngeal carc…			N/A
553134	TrialTroveID-553134	A Clinical Study of JSKN033 injection Intended for Advanced malignant tumors, including but not limited to cervical cancer, endometrial cancer, ovarian cancer, gastric/gastroesophageal junction adenocarcinoma, colorectal cancer, non-small cell lung cancer, urothelial carcinoma, etc.	I	Planned	Oncology	Oncology: Bladder; Oncology: Cervical; Oncology: Colorectal; Oncology: Endometrial; Oncology: Esophageal; Oncology: Gastric; Oncology: Lung, Non-Small Cell; Oncology: Ovarian; Oncology: Renal	Line of therapy N/A; Stage III; Stage IV	Carcinoma, Non-Small-Cell Lung; Carcinoma, Renal Cell; Colorectal Neoplasms; Endometrial Neoplasms; Esophageal Neoplasms; Kidney Neoplasms; Ovarian Neoplasms; Stomach Neoplasms; Urethral Neoplasms; Urinary Bladder Neoplasms; Uterine Cervical Neoplasms; Wilms Tumor	Trialtrove	Suzhou Alphamab Co./Alphamab Oncology {Jiangsu Alphamab Biopharmaceuticals Co.}	Sponsor	Industry, all other pharma	China		Suzhou	215125	JSKN-033	DNA topoisomerase I inhibitor; PD-L1 antagonist; Immuno-oncology therapy; Immune checkpoint inhibitor	CD274 molecule; DNA topoisomerase I; erb-b2 receptor tyrosine kinase 2	Anticancer, immunological	Biological > Protein > Antibody > Antibody-drug conjugate; Biological > Protein > Antibody > Bispecific antibody; Biological > Protein > Recombinant protein > Fusion protein								To evaluate JSKN033 injection Intended for Advanced malignant tumors, including but not limited to cervical cancer, endometrial cancer, ovarian cancer, gastric/gastroesophageal junction adenocarcinoma, colorectal cancer, non-small cell lung cancer, urothelial carcinoma, etc.			N/A
553004	AMT-116-02 CTR20240804 NCT06782334 TrialTroveID-553004	Phase 1/2 Study of AMT-116 in Patients with Advanced Solid Tumors	I/II	Open	Oncology	Oncology: Bile Duct (Cholangiocarcinoma); Oncology: Bladder; Oncology: Breast; Oncology: Cervical; Oncology: Esophageal; Oncology: Gastric; Oncology: Head/Neck; Oncology: Liver; Oncology: Lung, Non-Small Cell; Oncology: Skin, Basal Cell Carcinoma; Oncology: Skin, Squamous Cell Carcinoma (cSCC); Oncology: Unspecified Solid Tumor	Second line; Stage III; Stage IV	Bile Duct Neoplasms; Breast Neoplasms; Carcinoma, Basal Cell; Carcinoma, Non-Small-Cell Lung; Carcinoma, Squamous Cell; Cholangiocarcinoma; Esophageal Neoplasms; Head and Neck Neoplasms; Liver Neoplasms; Neoplasms; Stomach Neoplasms; Urethral Neoplasms; Urinary Bladder Neoplasms; Uterine Cervical Neoplasms	Trialtrove	Multitude Therapeutics	Sponsor	Industry, all other pharma	United States	CA	Redwood City	94063	AMT-116, Multitude Therapeutics	DNA topoisomerase I inhibitor	CD44 molecule (Indian blood group); DNA topoisomerase I	Anticancer, other	Biological > Protein > Antibody > Antibody-drug conjugate; Biological > Protein > Antibody > Monoclonal antibody, other; Small molecule > Synthetic small molecule						CYP3A4	Predictive; Predisposing; Prognostic	The purpose of this study is to evaluate the safety and efficacy of AMT-116 monotherapy in subjects with advanced solid tumors. The study is divided into two parts: the part I is dose escalation and the Part Ⅱ for expansion. To evaluate AMT-116 for injection intended for the Treatment of advanced solid tumors To evaluate the safety, tolerability and anti-tumor activity of the independently innova…	Adverse Events Common Terminology Criteria for Adverse Events Complete response Dose-limiting toxicities Maximum tolerated dose Overall response rate Partial response Response evaluation criteria in solid tumors Safety and Tolerability Serious Adverse Event	Safety/Toxicity > Adverse Drug Reactions Safety/Toxicity > Adverse Drug Reactions Efficacy > Clinical Response/Remission Safety/Toxicity > Safety/Tolerability Safety/Toxicity > Safety/Tolerability Efficacy > Clinical Response/Remission Efficacy > Clinical Response/Remission Efficacy > Clinical Response/Remission Safety/Toxicity > Safety/Tolerability Safety/Toxicity > Serious Adverse Events	Phase I: Maximum Tolerated Dose(MTD) and the Recommended Phase 2 Dose(RP2D) of AMT-116 [Time Frame: approximately 12 months] The MTD（Maximum Tolerated Dose） and RP2D（Recommended Phase 2 Dose） will be determined for expansion using dose limiting toxicities (DLTs) and all other available study data Phase I: Type, incidence and severity of Adverse Events,Dose Limiting Toxicities (DLTs) [Time Frame: …	Area under the curve score Clinical benefit rate Cmax Complete response Duration of overall response Elimination half-life Immunogenicity (other timeframe) Immunogenicity Overall response rate - duration Overall response rate Partial response Progression-free survival Progressive disease rate Response evaluation criteria in solid tumors Stable Disease Time to response Tmax	Pharmacokinetics/Pharmacodynamics > PK/PD Efficacy > Clinical Response/Remission Pharmacokinetics/Pharmacodynamics > PK/PD Efficacy > Clinical Response/Remission Efficacy > Clinical Response/Duration Pharmacokinetics/Pharmacodynamics > PK/PD Efficacy > Immunological Response Safety/Toxicity > Adverse Drug Reactions Efficacy > Clinical Response/Remission Efficacy > Clinical Response/Remission Effi…	Phase I: Overall Response Rate (ORR) according to the Response Evaluation Criteria in Solid Tumors (RECIST) v1.1 [Time Frame: approximately 12 months] Proportion of patients achieving Complete Response (CR) or Partial Response (PR) Phase I Disease Control Rate (DCR) according to the RECIST v1.1 [Time Frame: approximately 12 months] Proportion of patients achieving CR, PR or Stable Disease (SD) Ph…	2024-04-24	Actual							2026-06-30	Anticipated	2026-12-30	Anticipated
552995	EUCT number: 2024-519162-46-00 IPH4502-101 NCT06781983 TrialTroveID-552995	A Phase 1, Open-label, Multi-center Study of the Safety, Tolerability, and Efficacy of IPH4502 as a Single Agent in Advanced Solid Tumors	I	Open	Oncology	Oncology: Bladder; Oncology: Breast; Oncology: Cervical; Oncology: Colorectal; Oncology: Esophageal; Oncology: Gastric; Oncology: Head/Neck; Oncology: Lung, Non-Small Cell; Oncology: Melanoma; Oncology: Ovarian; Oncology: Prostate; Oncology: Renal; Oncology: Unspecified Solid Tumor	Second line; Squamous Cell; Stage III; Stage IV	Breast Neoplasms; Carcinoma, Non-Small-Cell Lung; Carcinoma, Renal Cell; Colorectal Neoplasms; Esophageal Neoplasms; Head and Neck Neoplasms; Kidney Neoplasms; Melanoma; Neoplasms; Ovarian Neoplasms; Prostatic Neoplasms; Stomach Neoplasms; Urethral Neoplasms; Urinary Bladder Neoplasms; Uterine Cervical Neoplasms; Wilms Tumor	Trialtrove	Innate Pharma	Sponsor	Industry, all other pharma	France		Marseille	13009	IPH-4502	DNA topoisomerase I inhibitor; Nectin-4 antagonist	DNA topoisomerase I; nectin cell adhesion molecule 4	Anticancer, other	Biological > Protein > Antibody > Antibody-drug conjugate; Biological > Protein > Antibody > Monoclonal antibody, other								This is a first-in-human, open-label, multicenter, Phase 1 study to evaluate the safety, tolerability and preliminary efficacy of IPH4502 and to determine the recommended Phase 2 dose (RP2D) in advanced solid tumors that are known to express Nectin-4 To investigate the safety and tolerability of IPH4502, an innovative Antibody-Drug Conjugate (ADC), in patients with advanced solid tumors known to …	Adverse Events Safety and Tolerability Treatment Emergent Adverse Events Vital signs	Safety/Toxicity > Adverse Drug Reactions Safety/Toxicity > Safety/Tolerability Safety/Toxicity > Adverse Drug Reactions Safety/Toxicity > Serious Adverse Events	Primary Outcome Measures Safety and Tolerability [Time Frame: From time of first dose through treatment period, including the follow-up: up to 24 months] To evaluate the incidence of AEs, SAEs, TEAEs, and DLTs. Primary objective • To assess the safety profile (DLTS and MTD/MAD) and tolerability of IPH4502, and to determine the RP2D in patients with advanced solid tumors. Primary endpoints • Safet…	Area under the curve score Clinical benefit rate Cmax Duration of overall response Immunogenicity (other timeframe) Immunogenicity Overall response rate - duration Overall response rate Plasma concentration Progression-free survival Time to response	Pharmacokinetics/Pharmacodynamics > PK/PD Efficacy > Clinical Response/Remission Pharmacokinetics/Pharmacodynamics > PK/PD Efficacy > Clinical Response/Duration Efficacy > Immunological Response Safety/Toxicity > Adverse Drug Reactions Efficacy > Clinical Response/Remission Efficacy > Clinical Response/Remission Pharmacokinetics/Pharmacodynamics > PK/PD Efficacy > Survival Efficacy > Disease Prog…	Secondary Outcome Measures Maximum Observed Plasma Concentration (Cmax) [Time Frame: From time of informed consent through treatment period, including the follow-up: up to 24 months] To characterize and evaluate the pharmacokinetic profile of IPH4502. Area Under the Plasma Concentration (AUC) [Time Frame: From time of informed consent through treatment period, including the follow-up: up to 24 mo…	2025-01-24	Actual							2028-04-01	Anticipated	2029-04-01	Anticipated
552954	6070-002 EUCT number: 2024-517926-25-00 jRCT2031250039 MK-6070-002 NCT06780137 TrialTroveID-552954 U1111-1313-1108	A Phase Ib/II Open-Label Clinical Study to Evaluate the Safety and Efficacy of MK-6070 and Ifinatamab Deruxtecan (I-DXd) in Participants With Relapsed/Refractory Extensive-Stage Small Cell Lung Cancer	I/II	Open	Oncology	Oncology: Lung, Small Cell; Oncology: Neuroendocrine	Extensive; Metastatic; Pulmonary; Second line	Lung Neoplasms; Neuroendocrine Tumors; Small Cell Lung Carcinoma	Trialtrove	Merck & Co./Merck Sharp & Dohme (MSD) Daiichi Sankyo	Sponsor Collaborator	Industry, Top 20 Pharma Industry, all other pharma	United States Japan	NJ	Rahway Chuo-ku	07065 103-8426	HPN-328	CD3 agonist; Notch pathway inhibitor; Immuno-oncology therapy	albumin; CD3 epsilon subunit of T-cell receptor complex; delta like canonical Notch ligand 3	Anticancer, immunological	Biological > Protein > Antibody > Monoclonal antibody, other; Biological > Protein > Antibody > Trispecific cell engager	ifinatamab deruxtecan	DNA topoisomerase I inhibitor; Immuno-oncology therapy; Immune checkpoint inhibitor	CD276 molecule; DNA topoisomerase I	Anticancer, immunological	Biological > Protein > Antibody > Antibody-drug conjugate; Small molecule > Synthetic small molecule			Researchers are looking for new ways to treat people with extensive-stage small cell lung cancer (SCLC) that has relapsed or is refractory. Gocatamig is a new type of immunotherapy that uses a person's immune system to find and destroy cancer cells. Ifinatamab deruxtecan (also known as I-DXd) is a drug which binds to a specific target on cancer cells and delivers treatment to destroy those cells.…	Adverse Events Common Terminology Criteria for Adverse Events Complete response Dose-limiting toxicities Overall response rate Partial response Response evaluation criteria in solid tumors	Safety/Toxicity > Adverse Drug Reactions Safety/Toxicity > Adverse Drug Reactions Efficacy > Clinical Response/Remission Safety/Toxicity > Safety/Tolerability Efficacy > Clinical Response/Remission Efficacy > Clinical Response/Remission Efficacy > Clinical Response/Remission	Primary Outcome Measures Number of Participants Who Experience an Adverse Event (AE) [Time Frame: Up to approximately 44 months] An AE is any untoward medical occurrence in a clinical study participant, temporally associated with the use of study intervention, whether or not considered related to the study intervention. An AE can therefore be any unfavorable and unintended sign (including an abno…	Accumulation index Area under the curve score Cmax Complete response Duration of overall response Elimination half-life Immunogenicity (other timeframe) Immunogenicity Overall response rate - duration Partial response Plasma concentration Progression-free survival Progressive disease rate Response evaluation criteria in solid tumors Tmax	Pharmacokinetics/Pharmacodynamics > PK/PD Pharmacokinetics/Pharmacodynamics > PK/PD Pharmacokinetics/Pharmacodynamics > PK/PD Efficacy > Clinical Response/Remission Efficacy > Clinical Response/Duration Pharmacokinetics/Pharmacodynamics > PK/PD Efficacy > Immunological Response Safety/Toxicity > Adverse Drug Reactions Efficacy > Clinical Response/Remission Efficacy > Clinical Response/Remission P…	Part 1: Duration of Response (DOR) [Time Frame: Up to approximately 44 months] For participants who demonstrate a confirmed Complete Response (CR: disappearance of all target lesions) or Partial Response (PR: at least a 30% decrease in the sum of diameters of target lesions) per RECIST 1.1, DOR is defined as the time from first documented evidence of CR or PR until progressive disease (PD) or dea…	2025-02-27	Actual							2029-08-31	Anticipated	2029-08-31	Anticipated
552951	2024-518839-11 3475-01I KEYMAKER-01I KEYMAKER-U01 Substudy 01I MK-3475-01I NCT06780098 TrialTroveID-552951 U1111-1314-2392	KEYMAKER-U01 Substudy 01I: A Phase 2, Randomized, Umbrella Study With Rolling Arms of Investigational Agents in Participants With Previously Treated Stage IV Squamous Non-small Cell Lung Cancer (NSCLC)	II	Planned	Oncology	Oncology: Lung, Non-Small Cell	PD-L1 Refractory; Second line; Squamous Cell; Stage IV	Carcinoma, Non-Small-Cell Lung; Lung Neoplasms	Trialtrove	Merck & Co./Merck Sharp & Dohme (MSD) Daiichi Sankyo	Sponsor Collaborator	Industry, Top 20 Pharma Industry, all other pharma	United States Japan	NJ	Rahway Chuo-ku	07065 103-8426	ifinatamab deruxtecan raludotatug deruxtecan	DNA topoisomerase I inhibitor; Immuno-oncology therapy; Immune checkpoint inhibitor DNA topoisomerase I inhibitor	CD276 molecule; DNA topoisomerase I cadherin 6; DNA topoisomerase I	Anticancer, immunological Anticancer, other	Biological > Protein > Antibody > Antibody-drug conjugate; Small molecule > Synthetic small molecule Biological > Protein > Antibody > Antibody-drug conjugate; Small molecule > Synthetic small molecule	docetaxel	Tubulin inhibitor; Microtubule stimulant; Taxane	tubulin beta class I	Anticancer, other	Small molecule > Semisynthetic small molecule	insulin	Diagnostic; Predictive; Predisposing; Prognostic	The main goals of this study are to learn about: The cancer response to the study treatments compared to chemotherapy The safety of the study treatments and if people tolerate them This study is one of the substudies being conducted under one pembrolizumab umbrella master protocol (MK-3475-U01/KEYMAKER-U01).	Adverse Events Complete response Overall response rate Partial response Response evaluation criteria in solid tumors	Safety/Toxicity > Adverse Drug Reactions Efficacy > Clinical Response/Remission Efficacy > Clinical Response/Remission Efficacy > Clinical Response/Remission Efficacy > Clinical Response/Remission	Primary Outcome Measures : Objective Response Rate (ORR) [Time Frame: Up to approximately 84 months] ORR is defined as the percentage of participants with Complete Response (CR: disappearance of all target lesions) or Partial Response (PR: at least a 30% decrease in the sum of diameters of target lesions) as assessed per Response Evaluation Criteria in Solid Tumors version 1.1 (RECIST 1.1). ORR w…	Complete response Duration of overall response Overall response rate - duration Overall survival Partial response Progression-free survival Progressive disease rate Response evaluation criteria in solid tumors	Efficacy > Clinical Response/Remission Efficacy > Clinical Response/Duration Efficacy > Clinical Response/Remission Efficacy > Survival Efficacy > Clinical Response/Remission Efficacy > Survival Efficacy > Clinical Response/Progression Efficacy > Clinical Response/Remission	Secondary Outcome Measures : Duration of Response (DOR) [Time Frame: Up to approximately 84 months] For participants who demonstrate a confirmed Complete Response (CR: disappearance of all target lesions) or Partial Response (PR: at least a 30% decrease in the sum of diameters of target lesions) per RECIST 1.1, DOR is defined as the time from first documented evidence of CR or PR until PD or deat…	2025-05-30	Anticipated							2032-03-02	Anticipated	2032-03-02	Anticipated
552950	3475-01H EUCT Number: 2024-518761-10 KEYMAKER-U01 KEYMAKER-U01 Substudy 01H MK-3475-01H NCT06780085 TrialTroveID-552950 U1111-1314-1785	KEYMAKER-U01 Substudy 01H: A Phase II, Randomized, Umbrella Study With Rolling Arms of Investigational Agents in Participants With Previously Treated Stage IV Nonsquamous Non-small Cell Lung Cancer (NSCLC)	II	Open	Oncology	Oncology: Lung, Non-Small Cell	Adenocarcinoma; Large Cell; Second line; Stage IV	Carcinoma, Non-Small-Cell Lung	Trialtrove	Merck & Co./Merck Sharp & Dohme (MSD) Daiichi Sankyo	Sponsor Collaborator	Industry, Top 20 Pharma Industry, all other pharma	United States Japan	NJ	Rahway Chuo-ku	07065 103-8426	ifinatamab deruxtecan raludotatug deruxtecan	DNA topoisomerase I inhibitor; Immuno-oncology therapy; Immune checkpoint inhibitor DNA topoisomerase I inhibitor	CD276 molecule; DNA topoisomerase I cadherin 6; DNA topoisomerase I	Anticancer, immunological Anticancer, other	Biological > Protein > Antibody > Antibody-drug conjugate; Small molecule > Synthetic small molecule Biological > Protein > Antibody > Antibody-drug conjugate; Small molecule > Synthetic small molecule	docetaxel	Tubulin inhibitor; Microtubule stimulant; Taxane	tubulin beta class I	Anticancer, other	Small molecule > Semisynthetic small molecule	ALK; EGF; EGFR; ROS1	Companion Diagnosis; Diagnostic; Predictive; Predisposing; Prognostic	The goals of this study are to learn: About the safety of the study treatments and if people tolerate them How many people have the cancer respond to the study treatments	Adverse Events Complete response Overall response rate Partial response Response evaluation criteria in solid tumors	Safety/Toxicity > Adverse Drug Reactions Efficacy > Clinical Response/Remission Efficacy > Clinical Response/Remission Efficacy > Clinical Response/Remission Efficacy > Clinical Response/Remission	Primary Outcome Measures : Objective Response Rate (ORR) [Time Frame: Up to approximately 60 months] ORR is defined as the percentage of participants with Complete Response (CR: Disappearance of all target lesions) or a Partial Response (PR: At least a 30% decrease in the sum of diameters of target lesions) per Response Evaluation Criteria In Solid Tumors Version 1.1 (RECIST 1.1). The percentage …	Duration of overall response Overall response rate - duration Overall survival Progression-free survival Progressive disease rate Response evaluation criteria in solid tumors	Efficacy > Clinical Response/Duration Efficacy > Clinical Response/Remission Efficacy > Survival Efficacy > Survival Efficacy > Clinical Response/Progression Efficacy > Clinical Response/Remission	Secondary Outcome Measures : Duration of Response (DOR) [Time Frame: Up to approximately 60 months] For participants who demonstrate a confirmed CR (disappearance of all target lesions) or (at least a 30% decrease in the sum of diameters of target lesions) per RECIST 1.1, DOR is defined as the time from first documented evidence of CR or PR until progressive disease (PD) or death. Per RECIST 1.1,…	2025-05-13	Actual							2030-09-13	Anticipated	2032-03-12	Anticipated
552619	CTR20244774 JSKN016-201 NCT06775483 TrialTroveID-552619	Evaluation of JSKN016 in the Treatment of Advanced Non-small Cell Lung Cancer： a Phase II Clinical Study	II	Planned	Oncology	Oncology: Lung, Non-Small Cell	PD-1 Refractory; PD-L1 Refractory; Second line; Stage III; Stage IV	Carcinoma, Non-Small-Cell Lung	Trialtrove	Suzhou Alphamab Co./Alphamab Oncology {Jiangsu Alphamab Biopharmaceuticals Co.}	Sponsor	Industry, all other pharma	China		Suzhou	215125	JSKN-016	ErbB-3 antagonist; Immuno-oncology therapy	erb-b2 receptor tyrosine kinase 3; tumor associated calcium signal transducer 2	Anticancer, immunological	Biological > Protein > Antibody > Antibody-drug conjugate; Biological > Protein > Antibody > Bispecific antibody; Biological > Protein > Antibody > Monoclonal antibody, other	docetaxel	Tubulin inhibitor; Microtubule stimulant; Taxane	tubulin beta class I	Anticancer, other	Small molecule > Semisynthetic small molecule	EGFR	Diagnostic; Predictive; Predisposing; Prognostic	This is a Phase II clinical study conducted in China to evaluate the treatment of advanced non-small cell lung cancer with JSKN016. The enrolled subjects are all in the locally advanced or metastatic stage of non-small cell lung cancer.The study is divided into two parts. The main objective of part I is to assess the efficacy and safety of JSKN016 in selected subjects with advanced non-small cell…	Complete response Overall response rate Partial response Response evaluation criteria in solid tumors Safety and Tolerability Treatment Emergent Adverse Events	Efficacy > Clinical Response/Remission Efficacy > Clinical Response/Remission Efficacy > Clinical Response/Remission Efficacy > Clinical Response/Remission Safety/Toxicity > Safety/Tolerability Safety/Toxicity > Adverse Drug Reactions	Primary Outcome Measures ORR assessed by the investigator per RECIST v1.1 [Time Frame: Up to 24months] Objective response rate (ORR) was defined as the proportion of participants who achieve either complete response \[CR\] or partial response \[PR\] per Response Evaluation Criteria in Solid Tumors (RECIST v1.1） Safety reflected by AE [Time Frame: Up to 24months] An AE is any untoward medical occu…	Area under the curve score Clinical benefit rate Cmax Duration of overall response Elimination rate Immunogenicity Neutralizing antibody response Overall response rate - duration Overall survival Progression-free survival Response evaluation criteria in solid tumors Safety and Tolerability Time to response Tmax Treatment Emergent Adverse Events	Pharmacokinetics/Pharmacodynamics > PK/PD Efficacy > Clinical Response/Remission Pharmacokinetics/Pharmacodynamics > PK/PD Efficacy > Clinical Response/Duration Pharmacokinetics/Pharmacodynamics > PK/PD Safety/Toxicity > Adverse Drug Reactions Efficacy > Immunological Response Efficacy > Clinical Response/Remission Efficacy > Survival Efficacy > Survival Efficacy > Clinical Response/Remission Saf…	Secondary Outcome Measures DOR assessed by the investigator per RECIST v1.1 [Time Frame: Up to 24months] Duration of response (DoR) assessed according to RECIST v1.1. DCR assessed by the investigator per RECIST v1.1 [Time Frame: Up to 24months] Disease control rate (DCR) assessed according to RECIST v1.1. TTR assessed by the investigator per RECIST v1.1 [Time Frame: Up to 24months] Time to respon…	2025-01-17	Anticipated							2027-06-30	Anticipated	2027-11-30	Anticipated
552510	168703 LNCB74-01 NCT06774963 TrialTroveID-552510	A Phase I, Open-label, Dose Escalation and Dose Expansion Study for LNCB74, a B7-H4 Targeted Antibody Drug Conjugate, as Monotherapy in Participants With Advanced Solid Tumors	I	Open	Oncology	Oncology: Bile Duct (Cholangiocarcinoma); Oncology: Breast; Oncology: Endometrial; Oncology: Fallopian Tube; Oncology: Lung, Non-Small Cell; Oncology: Ovarian; Oncology: Primary Peritoneal; Oncology: Unspecified Solid Tumor	Estrogen receptor positive; HER2 low; HER2 negative; HER2 positive; High-grade; Line of therapy N/A; Platinum-resistant; Progesterone receptor positive; Second line; Serous; Squamous Cell; Stage III; Stage IV; Triple receptor negative	Bile Duct Neoplasms; Biliary Tract Neoplasms; Breast Neoplasms; Carcinoma, Non-Small-Cell Lung; Cholangiocarcinoma; Endometrial Neoplasms; Fallopian Tube Neoplasms; Ovarian Neoplasms; Peritoneal Neoplasms	Trialtrove	NextCure LegoChem Biosciences	Sponsor Collaborator	Industry, all other pharma Industry, all other pharma	United States South Korea	MD	Daejeon	34302	LNCB-74	B7-H4 antagonist; Immuno-oncology therapy; Immune checkpoint inhibitor	V-set domain containing T cell activation inhibitor 1	Anticancer, immunological	Biological > Protein > Antibody > Antibody-drug conjugate; Small molecule > Synthetic small molecule						CCDC6; CD4; ERBB2; H4C6; HRH4	Diagnostic; Predictive; Predisposing; Prognostic	This is an open-label, phase 1, dose escalation and dose expansion study to determine safety and tolerability, and to determine the maximum tolerated dose and / or recommended phase 2 dose of LNCB74 in participants with advanced solid tumors. The objectives of the study will be to determine safety and tolerability, define the maximum tolerated dose and/or recommended phase 2 dose, characterize th…	Adverse Events Common Terminology Criteria for Adverse Events Dose-limiting toxicities Maximum tolerated dose Safety and Tolerability	Safety/Toxicity > Adverse Drug Reactions Safety/Toxicity > Adverse Drug Reactions Safety/Toxicity > Safety/Tolerability Safety/Toxicity > Safety/Tolerability Safety/Toxicity > Safety/Tolerability	Evaluate the safety and tolerability of LNCB74 [Time Frame: 24 months] Incidence of AEs, SAEs, AEs meeting protocol defined DLT criteria, AEs leading to discontinuation and death, and laboratory abnormalities per NCI CTCAE v5.0 Define a recommended Phase 2 dose (RP2D) of LNCB74 [Time Frame: Up to 24 months] Maximum tolerated dose (MTD), maximum administered dose (MAD) and/or recommended Phase 2 d…	Area under the curve score Clinical benefit rate Cmax Duration of overall response Elimination half-life Immunogenicity (other timeframe) Immunogenicity Overall response rate - duration Overall response rate Overall survival Progression-free survival Response evaluation criteria in solid tumors Tmax	Pharmacokinetics/Pharmacodynamics > PK/PD Efficacy > Clinical Response/Remission Pharmacokinetics/Pharmacodynamics > PK/PD Efficacy > Clinical Response/Duration Pharmacokinetics/Pharmacodynamics > PK/PD Efficacy > Immunological Response Safety/Toxicity > Adverse Drug Reactions Efficacy > Clinical Response/Remission Efficacy > Clinical Response/Remission Efficacy > Survival Efficacy > Survival Eff…	Characterize the immunogenicity of LNCB74 [Time Frame: 24 months] Incidence of anti-drug antibodies to LNCB74 Objective Response Rate (ORR) [Time Frame: 24 months] Objective Response Rate (ORR) per RECIST v1.1 Duration of Response (DOR) [Time Frame: 24 months] Duration of response per RECIST v1.1 Disease Control Rate (DCR) [Time Frame: 24 months] Disease control rate per RECIST v1.1 Progression F…	2025-01-07	Actual							2026-12-01	Anticipated	2026-12-01	Anticipated
552419	2024-514465-18 AndroMETa-Lung-536 EUCT number: 2024-514465-18-00 jRCT2031250030 M24-536 NCI-2025-01425 NCT06772623 TrialTroveID-552419	An Open-label Multi-Cohort Phase Ib/II Study to Evaluate the Safety, Efficacy, and Optimal Dose of Telisotuzumab Adizutecan in Combination With Budigalimab in Advanced or Metastatic Non-Squamous NSCLC With No Prior Treatment for Advanced Disease and No Actionable Genomic Alterations	I/II	Open	Oncology	Oncology: Lung, Non-Small Cell	Adenocarcinoma; Large Cell; PD-1 Refractory; PD-L1 Refractory; Second line; Stage III; Stage IV	Carcinoma, Non-Small-Cell Lung; Lung Neoplasms	Trialtrove	AbbVie	Sponsor	Industry, Top 20 Pharma	United States	IL	North Chicago	IL 60064	budigalimab (iv) telisotuzumab adizutecan	PD-1 antagonist; Immuno-oncology therapy; Immune checkpoint inhibitor Hepatocyte growth factor antagonist; DNA topoisomerase I inhibitor; DNA topoisomerase inhibitor	programmed cell death 1 DNA topoisomerase I; MET proto-oncogene, receptor tyrosine kinase	Antiviral, anti-HIV; Anticancer, immunological Anticancer, other	Biological > Protein > Antibody > Humanized monoclonal antibody Biological > Protein > Antibody > Antibody-drug conjugate; Biological > Protein > Antibody > Monoclonal antibody, other; Small molecule > Synthetic small molecule	pemetrexed disodium cisplatin pembrolizumab carboplatin (iv)	Phosphoribosylglycinamide formyltransferase inhibitor; Dihydrofolate reductase inhibitor; Thymidylate synthase inhibitor DNA inhibitor; DNA synthesis inhibitor PD-1 antagonist; Immuno-oncology therapy; Immune checkpoint inhibitor DNA inhibitor	dihydrofolate reductase; phosphoribosylglycinamide formyltransferase, phosphoribosylglycinamide synthetase, phosphoribosylaminoimidazole synthetase; thymidylate synthetase Not applicable programmed cell death 1 Not applicable	Anticancer, antimetabolite; Antipsoriasis; Antiarthritic, other Anticancer, alkylating Anticancer, immunological Anticancer, alkylating	Small molecule > Synthetic small molecule Small molecule > Synthetic small molecule Biological > Protein > Antibody > Humanized monoclonal antibody Small molecule > Synthetic small molecule	EGFR	Diagnostic; Predictive; Predisposing; Prognostic	The purpose of this study is to assess adverse events and change in disease activity when Telisotuzumab Adizutecan (ABBV-400) is given in combination with a programmed cell death receptor 1 (PD1) inhibitor (budigalimab) to adult participants to treat NSCLC. To evaluate the safety, efficacy, and optimal dose of telisotuzumab adizutecan in combination with budigalimab ASCO 2025: The study has 2 par…	Adverse Events Complete response Dose-limiting toxicities Overall response rate Partial response Response evaluation criteria in solid tumors Safety and Tolerability	Safety/Toxicity > Adverse Drug Reactions Efficacy > Clinical Response/Remission Safety/Toxicity > Safety/Tolerability Efficacy > Clinical Response/Remission Efficacy > Clinical Response/Remission Efficacy > Clinical Response/Remission Safety/Toxicity > Safety/Tolerability	Primary Outcome Measures Part 1: Dose-Limiting Toxicities (DLT)s of Telisotuzumab Adizutecan [Time Frame: Up to Approximately 84 Days] DLT events are defined as clinically significant adverse events or abnormal laboratory values assessed as unrelated to disease progression, underlying disease, intercurrent illness, or concomitant medications. Part 2: Objective Response (OR) as Assessed by Blinded…	Clinical benefit rate Duration of overall response Immunogenicity (other timeframe) Immunogenicity Overall response rate - duration Overall response rate Overall survival Progression-free survival Progressive disease rate Response evaluation criteria in solid tumors Stable Disease	Efficacy > Clinical Response/Remission Efficacy > Clinical Response/Duration Efficacy > Immunological Response Safety/Toxicity > Adverse Drug Reactions Efficacy > Clinical Response/Remission Efficacy > Clinical Response/Remission Efficacy > Survival Efficacy > Survival Efficacy > Clinical Response/Progression Efficacy > Clinical Response/Remission Efficacy > Clinical Response/Remission	Secondary Outcome Measures Part 2: Progression Free Survival (PFS) as Assessed by BICR [Time Frame: Up to Approximately 33 Months] PFS is defined as the time from the participant's randomization date to the first occurrence of radiographic progression per BICR based on RECIST v1.1 or death from any cause, whichever occurs earlier. Part 2: Duration of Response (DOR) by BICR [Time Frame: Up to Appr…	2025-03-06	Actual							2027-11-01	Anticipated	2027-11-01	Anticipated
552228	TrialTroveID-552228	A Clinical Study of ALK201 for injection Intended for Adult study participants with advanced solid tumors (including gastric cancer/gastroesophageal junction adenocarcinoma, squamous non-small cell lung cancer, breast cancer, head and neck squamous cell carcinoma, bile duct cancer, endometrial cancer, ovarian cancer, cervical cancer, urothelial carcinoma, and esophageal squamous cell carcinoma) w…	I	Planned	Oncology	Oncology: Bile Duct (Cholangiocarcinoma); Oncology: Bladder; Oncology: Breast; Oncology: Cervical; Oncology: Endometrial; Oncology: Esophageal; Oncology: Gastric; Oncology: Head/Neck; Oncology: Lung, Non-Small Cell; Oncology: Ovarian; Oncology: Renal; Oncology: Unspecified Solid Tumor	Second line; Squamous Cell; Stage III; Stage IV	Bile Duct Neoplasms; Breast Neoplasms; Carcinoma, Non-Small-Cell Lung; Carcinoma, Renal Cell; Cholangiocarcinoma; Endometrial Neoplasms; Esophageal Neoplasms; Head and Neck Neoplasms; Kidney Neoplasms; Ovarian Neoplasms; Stomach Neoplasms; Urethral Neoplasms; Urinary Bladder Neoplasms; Uterine Cervical Neoplasms; Wilms Tumor	Trialtrove	Shanghai Allink Biotherapeutics Co.	Sponsor	Industry, all other pharma	China		Shanghai		ALK-201	Fibroblast growth factor receptor 2 antagonist	fibroblast growth factor receptor 2	Anticancer, other	Biological > Protein > Antibody > Antibody-drug conjugate								To evaluate ALK201 for injection Intended for Adult study participants with advanced solid tumors (including gastric cancer/gastroesophageal junction adenocarcinoma, squamous non-small cell lung cancer, breast cancer, head and neck squamous cell carcinoma, bile duct cancer, endometrial cancer, ovarian cancer, cervical cancer, urothelial carcinoma, and esophageal squamous cell carcinoma) who have …			N/A
551106	BE6A LUNG-02 C5751003 EUCT Number: 2024-517968-36-00 jRCT2051240299 NCT06758401 TrialTroveID-551106	AN OPEN-LABEL, RANDOMIZED, CONTROLLED PHASE 3 STUDY OF SIGVOTATUG VEDOTIN IN COMBINATION WITH PEMBROLIZUMAB COMPARED WITH PEMBROLIZUMAB MONOTHERAPY AS FIRST-LINE TREATMENT IN PARTICIPANTS WITH PD-L1 HIGH (≥50% OF TUMOR CELLS EXPRESSING PD-L1), LOCALLY ADVANCED, UNRESECTABLE, OR METASTATIC NON-SMALL CELL LUNG CANCER (BE6A LUNG-02)	III	Open	Oncology	Oncology: Lung, Non-Small Cell	Adenocarcinoma; First line; Large Cell; PD-L1 High; PD-L1 Naive; Stage III; Stage IV	Carcinoma; Carcinoma, Non-Small-Cell Lung; Lung Neoplasms	Trialtrove	Pfizer	Sponsor	Industry, Top 20 Pharma	United States	NY	New York	NY 10001	sigvotatug vedotin	Tubulin inhibitor; Beta integrin antagonist	integrin subunit beta 6; secretory leukocyte peptidase inhibitor	Anticancer, other	Biological > Protein > Antibody > Antibody-drug conjugate; Biological > Protein > Antibody > Monoclonal antibody, other; Small molecule > Synthetic small molecule	pembrolizumab	PD-1 antagonist; Immuno-oncology therapy; Immune checkpoint inhibitor	programmed cell death 1	Anticancer, immunological	Biological > Protein > Antibody > Humanized monoclonal antibody	ALK; BRAF; EGFR; NAGS; RET; ROS1	Companion Diagnosis; Diagnostic; Predictive; Predisposing; Prognostic	To compare how the new combination treatment (Sigvotatug Vedotin plus pembrolizumab) works compared to pembrolizumab alone in patients with non-small cell lung cancer (NSCLC) with high levels of PD-L1. This is a protein that acts as a kind of "brake" to keep the body's immune responses under control. To demonstrate that sigvotatug vedotin with pembrolizumab (experimental arm) is superior to pembr…	Overall survival Progression-free survival Response evaluation criteria in solid tumors	Efficacy > Survival Efficacy > Survival Efficacy > Clinical Response/Remission	Primary Outcome Measures Overall Survival [Time Frame: Baseline to date of death from any cause (Approximately 2 years)] Overall survival defined as the duration from enrollment to death. Progression Free Survival (PFS) assessed by blinded independent central review (BICR) [Time Frame: From Baseline to to date of first documentation of progression OR death (Approximately 2 year)] Progression-free…	Adverse Events Complete response Concentration at the end of infusion Duration of overall response Immunogenicity (other timeframe) Immunogenicity Overall response rate - duration Overall response rate Partial response Plasma concentration Progression-free survival Progressive disease rate Response evaluation criteria in solid tumors Safety and Tolerability Treatment Emergent Adverse Events	Safety/Toxicity > Adverse Drug Reactions Efficacy > Clinical Response/Remission Pharmacokinetics/Pharmacodynamics > PK/PD Efficacy > Clinical Response/Duration Efficacy > Immunological Response Safety/Toxicity > Adverse Drug Reactions Efficacy > Clinical Response/Remission Efficacy > Clinical Response/Remission Efficacy > Clinical Response/Remission Pharmacokinetics/Pharmacodynamics > PK/PD Effic…	Secondary Outcome Measures Progression Free Survival as assessed by Investigator [Time Frame: From Baseline to date of first progression or death (Approximately 4 Years)] Progression Free Survival (PFS) is defined as the time from the date of first dose of study interventions to the date of first documentation of PD or death due to any cause, whichever occurs first. Objective Response Rate as ass…	2025-05-04	Actual							2028-09-05	Anticipated	2029-03-01	Anticipated
550849	CTR20244892 NCT06754930 SHR-1826-201-LC TrialTroveID-550849	A Multicenter, Open Phase IB/II Clinical Study of Safety, Tolerability, and Efficacy of SHR-1826 in Combination With Other Anti-cancer Treatment in Patients With Non-small Cell Lung Cancer	I/II	Open	Oncology	Oncology: Lung, Non-Small Cell	Line of therapy N/A; Stage III; Stage IV	Carcinoma, Non-Small-Cell Lung; Lung Neoplasms	Trialtrove	Jiangsu Hengrui Pharmaceuticals Co. {Jiangsu Hengrui Medicine Co.}/Suzhou Suncadia Biopharmaceuticals Co.	Sponsor	Industry, all other pharma	China		Lianyungang	222047	bevacizumab, Jiangsu Hengrui Pharmaceuticals adebrelimab ipilimumab, CStone Pharmaceuticals SHR-9839 SHR-1826	Vascular endothelial growth factor receptor 1 antagonist; Vascular endothelial growth factor receptor antagonist; Angiogenesis inhibitor PD-L1 antagonist; Immuno-oncology therapy; Immune checkpoint inhibitor CTLA4 antagonist; Immuno-oncology therapy; Immune checkpoint inhibitor Unidentified pharmacological activity Unidentified pharmacological activity	vascular endothelial growth factor A CD274 molecule cytotoxic T-lymphocyte associated protein 4 Unspecified MET proto-oncogene, receptor tyrosine kinase	Anticancer, immunological Anticancer, immunological Anticancer, immunological Anticancer, other Anticancer, other	Biological > Biological, other > Biosimilar; Biological > Protein > Antibody > Humanized monoclonal antibody; Biological > Protein > Antibody > Monoclonal antibody, other Biological > Protein > Antibody > Humanized monoclonal antibody; Biological > Protein > Antibody > Monoclonal antibody, other; Reformulation Biological > Biological, other > Biosimilar; Biological > Protein > Antibody > Human mo…	carboplatin bevacizumab aumolertinib	DNA inhibitor Vascular endothelial growth factor receptor 1 antagonist; Vascular endothelial growth factor receptor antagonist; Angiogenesis inhibitor EGFR kinase inhibitor	Not applicable vascular endothelial growth factor A epidermal growth factor receptor	Anticancer, alkylating Anticancer, immunological; Neurological Anticancer, other	Small molecule > Synthetic small molecule Biological > Protein > Antibody > Humanized monoclonal antibody; Biological > Protein > Antibody > Monoclonal antibody, other Small molecule; Small molecule > Synthetic small molecule			This is an open label, multi-center, multiple dose Phase IB/II study to evaluate the safety, tolerability and efficacy of SHR-1826 for injection in subjects with NSCLC.	Adverse Events Overall response rate Safety and Tolerability	Safety/Toxicity > Adverse Drug Reactions Efficacy > Clinical Response/Remission Safety/Toxicity > Safety/Tolerability	Primary Outcome Measures : Recommended phase II dose (RP2D) [Time Frame: Screening up to study completion, an average of 1 year.] Adverse events (AEs) [Time Frame: Screening up to study completion, an average of 1 year.] Objective response rate (ORR) [Time Frame: Screening up to study completion, an average of 1 year.] The main endpoint indicators and evaluation time Index: Phase IB: Safety & Tol…	Adverse Events Clinical benefit rate Duration of overall response Immunogenicity (other timeframe) Immunogenicity Overall response rate Overall survival Progression-free survival Safety and Tolerability	Safety/Toxicity > Adverse Drug Reactions Efficacy > Clinical Response/Remission Efficacy > Clinical Response/Duration Efficacy > Immunological Response Safety/Toxicity > Adverse Drug Reactions Efficacy > Clinical Response/Remission Efficacy > Survival Efficacy > Survival Safety/Toxicity > Safety/Tolerability	Secondary Outcome Measures : Disease control rate (DCR) [Time Frame: Screening up to study completion, an average of 1 year.] Duration of response (DoR) [Time Frame: Screening up to study completion, an average of 1 year.] Progression-free survival (PFS) [Time Frame: Screening up to study completion, an average of 1 year.] Overall survival (OS) [Time Frame: Screening up to study completion, an av…	2025-02-18	Actual							2027-12-01	Anticipated	2027-12-01	Anticipated
550796	DAY301-001 NCT06752681 TrialTroveID-550796	A Phase I, Open Label, Multiple Dose, Dose Escalation and Expansion Study to Investigate the Safety, Tolerability, Pharmacokinetics and Antitumor Activity of the PTK7-Targeted Antibody-drug Conjugate DAY301 in Patients With Locally Advanced or Metastatic Solid Tumors	I	Open	Oncology	Oncology: Breast; Oncology: Cervical; Oncology: Endometrial; Oncology: Esophageal; Oncology: Gastric; Oncology: Head/Neck; Oncology: Lung, Non-Small Cell; Oncology: Lung, Small Cell; Oncology: Neuroendocrine; Oncology: Ovarian; Oncology: Unspecified Solid Tumor	(N/A); HER2 negative; Line of therapy N/A; Platinum-resistant; Pulmonary; Squamous Cell; Stage III; Stage IV; Triple receptor negative	Breast Neoplasms; Carcinoma, Non-Small-Cell Lung; Endometrial Neoplasms; Esophageal Neoplasms; Head and Neck Neoplasms; Neoplasms; Neuroendocrine Tumors; Ovarian Neoplasms; Small Cell Lung Carcinoma; Stomach Neoplasms; Uterine Cervical Neoplasms	Trialtrove	Day One Biopharmaceuticals	Sponsor	Industry, all other pharma	United States	CA	South San Francisco	94080	MTX-13	DNA topoisomerase I inhibitor	DNA topoisomerase I; protein tyrosine kinase 7 (inactive)	Anticancer, other	Biological > Protein > Antibody > Antibody-drug conjugate; Small molecule > Synthetic small molecule						ERBB2	Diagnostic; Predictive; Predisposing; Prognostic	This is a Phase 1a/1b, open-label, dose escalation and expansion study to evaluate the safety and anti-tumor activity of DAY301, a PTK7-directed antibody-drug conjugate in patients with advanced or metastatic solid tumors. The study comprises of 2 phases: Phase 1a dose escalation where patients will be administered DAY301 at escalating dose levels to assess safety and tolerability, and to determi…	Adverse Events Common Terminology Criteria for Adverse Events Dose-limiting toxicities Overall response rate Response evaluation criteria in solid tumors Safety and Tolerability Serious Adverse Event	Safety/Toxicity > Adverse Drug Reactions Safety/Toxicity > Adverse Drug Reactions Safety/Toxicity > Safety/Tolerability Efficacy > Clinical Response/Remission Efficacy > Clinical Response/Remission Safety/Toxicity > Safety/Tolerability Safety/Toxicity > Serious Adverse Events	Primary Outcome Measures Phase 1a: Dose Escalation: Number of participants with reported Dose Limiting Toxicities (DLTs) [Time Frame: Within 21 days of first infusion (Day 1)] To evaluate adverse events (AEs) considered dose limiting toxicities that occur in the first cycle of treatment (within a DLT observation period). Phase 1a: Dose Escalation: Number of participants with reported adverse even…	Area under the curve score Clinical benefit rate Cmax Duration of overall response Elimination half-life Overall response rate - duration Overall response rate Overall survival Progression-free survival Response evaluation criteria in solid tumors Time to response Tmax	Pharmacokinetics/Pharmacodynamics > PK/PD Efficacy > Clinical Response/Remission Pharmacokinetics/Pharmacodynamics > PK/PD Efficacy > Clinical Response/Duration Pharmacokinetics/Pharmacodynamics > PK/PD Efficacy > Clinical Response/Remission Efficacy > Clinical Response/Remission Efficacy > Survival Efficacy > Survival Efficacy > Clinical Response/Remission Efficacy > Disease Progression Pharmaco…	Secondary Outcome Measures Phase 1a and Phase 1b: Maximum concentration (Cmax) of DAY301 [Time Frame: Varying timepoints through the duration of treatment, up to approximately 12 months] Blood samples will be collected at indicated time points for the analysis of pharmacokinetic parameters. Phase 1a and Phase 1b: time to Cmax (Tmax) of DAY301 [Time Frame: Varying timepoints through the duration o…	2024-11-18	Actual							2027-12-01	Anticipated	2028-12-01	Anticipated
550777	TrialTroveID-550777	A Clinical Study of PTK7-CPT113 For the treatment of NSCLC and platinum resistant ovarian cancer	I	Planned	Oncology	Oncology: Anal; Oncology: Bile Duct (Cholangiocarcinoma); Oncology: Cervical; Oncology: Colorectal; Oncology: Endometrial; Oncology: Esophageal; Oncology: Fallopian Tube; Oncology: Gallbladder; Oncology: Gastric; Oncology: Liver; Oncology: Lung, Non-Small Cell; Oncology: Ovarian; Oncology: Pancreas; Oncology: Small Intestine; Oncology: Vaginal; Oncology: Vulvar	(N/A); Line of therapy N/A; Platinum-resistant	Anus Neoplasms; Bile Duct Neoplasms; Carcinoma, Non-Small-Cell Lung; Cholangiocarcinoma; Colorectal Neoplasms; Endometrial Neoplasms; Esophageal Neoplasms; Fallopian Tube Neoplasms; Gallbladder Neoplasms; Intestinal Neoplasms; Liver Neoplasms; Ovarian Neoplasms; Pancreatic Neoplasms; Stomach Neoplasms; Uterine Cervical Neoplasms; Vaginal Neoplasms; Vulvar Neoplasms	Trialtrove	Aadi Bioscience	Sponsor	Industry, all other pharma	United States	NJ	Morristown	07960	HWK-007	PTK7 inhibitor; Tyrosine kinase inhibitor (TKI); DNA topoisomerase I inhibitor	DNA topoisomerase I; protein tyrosine kinase 7 (inactive)	Anticancer, immunological	Biological > Protein > Antibody > Antibody-drug conjugate; Small molecule								To evaluate the effect of PTK7-CPT113 For the treatment of NSCLC and platinum resistant ovarian cancer			N/A			N/A	2025-12-01	Anticipated
550163	CTR20251053 DM002001 NCT06751329 TrialTroveID-550163	A Phase I, Multicentre, Open-label, First-in-Human, Dose Escalation and Expansion Study of DM002 in Patients With Advanced Solid Tumors	I	Open	Oncology	Oncology: Breast; Oncology: Colorectal; Oncology: Endometrial; Oncology: Lung, Small Cell; Oncology: Neuroendocrine; Oncology: Ovarian; Oncology: Pancreas; Oncology: Prostate; Oncology: Unspecified Solid Tumor	(N/A); HER2 low; HER2 positive; Metastatic; Pulmonary; Second line; Stage III; Stage IV	Breast Neoplasms; Colorectal Neoplasms; Endometrial Neoplasms; Neoplasms; Neuroendocrine Tumors; Ovarian Neoplasms; Pancreatic Neoplasms; Prostatic Neoplasms; Small Cell Lung Carcinoma	Trialtrove	Biocytogen Pharmaceuticals (Beijing) Co./Doma Biopharmaceutical (Suzhou) Co./Xadcera Biopharmaceutical (Suzhou) Co.	Sponsor	Industry, all other pharma	China		Beijing		DM-002	DNA topoisomerase I inhibitor	DNA topoisomerase I; erb-b2 receptor tyrosine kinase 3; mucin 1, cell surface associated	Anticancer, immunological	Biological > Protein > Antibody > Antibody-drug conjugate; Biological > Protein > Antibody > Bispecific antibody; Small molecule > Synthetic small molecule						CD4; CYP3A4; ERBB2; ERBB3; GPT; IFNG; MUC1	Diagnostic; Predictive; Predisposing; Prognostic	The goal of study： The study has two parts: Part 1 Dose Escalation and Part 2 Dose Expansion. In Part 1, a few participants will receive the lowest dose of study drug. The study team will make sure it is safe and tolerated before enrolling new participants at a higher dose of study drug. There will be up to six or more dose levels of study drug tested (called cohorts). Which dose you receive will…	Adverse Events Cardiac Telemetry Dose-limiting toxicities Maximum tolerated dose Safety and Tolerability Vital signs	Safety/Toxicity > Adverse Drug Reactions Safety/Toxicity > Cardiac Measures/Events Safety/Toxicity > Safety/Tolerability Safety/Toxicity > Safety/Tolerability Safety/Toxicity > Safety/Tolerability Safety/Toxicity > Serious Adverse Events	Primary Outcome Measures Dose-limiting Toxicities (DLTs) of DM002 [Time Frame: 12 months] Incidence of DLTs of DM002 will be determined. A dose-limiting toxicity (DLT) is defined as grade 3 neurological toxicities (e.g. chemical meningitis) or other grade 4 toxicities. Maximum tolerated dose (MTD) for DM002 [Time Frame: 12 months] The MTD of DM002 will be determined. The MTD is defined as the dos…	Clinical benefit rate Cmax Complete response Overall response rate Overall survival Partial response Plasma concentration Progression-free survival Response evaluation criteria in solid tumors Time to response Tmax	Efficacy > Clinical Response/Remission Pharmacokinetics/Pharmacodynamics > PK/PD Efficacy > Clinical Response/Remission Efficacy > Clinical Response/Remission Efficacy > Survival Efficacy > Clinical Response/Remission Pharmacokinetics/Pharmacodynamics > PK/PD Efficacy > Survival Efficacy > Clinical Response/Remission Efficacy > Disease Progression Pharmacokinetics/Pharmacodynamics > PK/PD	Secondary Outcome Measures Area Under the Curve（AUC，ng·h/mL） [Time Frame: 12 months] Area under the plasma concentration-time curve from time zero extrapolated to infinity, calculated by linear up/log down trapezoidal summation. Maximum (peak) plasma concentration (Cmax, ng/mL) [Time Frame: 12 months] Maximum concentration, obtained directly from the observed concentration versus time data. Time …	2025-02-17	Actual							2027-10-08	Anticipated	2028-04-18	Anticipated
550126	2023LY0833 ChiCTR2300077938 NCT06749860 TrialTroveID-550126	Disitamab Vedotin in Combination with Tislelizumab and Bevacizumab in a Phase II Clinical Study of Locally Advanced or Metastatic Non-small Cell Lung Cancer with HER2 Mutation/amplification/expression	II	Open	Oncology	Oncology: Lung, Non-Small Cell	First line; HER2 positive; PD-L1 Positive; Second line; Stage III; Stage IV	Carcinoma, Non-Small-Cell Lung; Lung Neoplasms	Trialtrove	(Other Hospital/Academic/Medical Center)	Sponsor	Academic					bevacizumab disitamab vedotin tislelizumab (IV)	Vascular endothelial growth factor receptor 1 antagonist; Vascular endothelial growth factor receptor antagonist; Angiogenesis inhibitor Tubulin inhibitor PD-1 antagonist; Immuno-oncology therapy; Immune checkpoint inhibitor	vascular endothelial growth factor A erb-b2 receptor tyrosine kinase 2 programmed cell death 1	Anticancer, immunological; Neurological Anticancer, other Anticancer, immunological	Biological > Protein > Antibody > Humanized monoclonal antibody; Biological > Protein > Antibody > Monoclonal antibody, other Biological > Protein > Antibody > Antibody-drug conjugate; Biological > Protein > Antibody > Monoclonal antibody, other; Small molecule > Synthetic small molecule Biological > Protein > Antibody > Humanized monoclonal antibody; Biological > Protein > Antibody > Monoclonal …						EGFR; ERBB2; GPT; TNF	Diagnostic; Predictive; Predisposing; Prognostic	The goal of this clinical trial is to learn ifDisitamab Vedotin in combination with tislelizumab and bevacizumab can treat in locally advanced or metastatic non-small cell lung cancer patients with HER2 mutation/amplification/expression. The main questions it aims to answer are: 1. objective response rate; 2. Progression-Free Survival; 3. Overall Survival; 4. Disease Control Rate; 5. Duration of …	Complete response Overall response rate Partial response	Efficacy > Clinical Response/Remission Efficacy > Clinical Response/Remission Efficacy > Clinical Response/Remission	objective response rate [Time Frame: up to 1 year] It refers to the proportion of patients whose tumors shrink to a certain amount and remain for a certain period of time, including cases of complete response (CR) and partial response (PR).	Clinical benefit rate Complete response Duration of overall response Overall response rate - duration Overall survival Partial response Progression-free survival Progressive disease rate Response evaluation criteria in solid tumors	Efficacy > Clinical Response/Remission Efficacy > Clinical Response/Remission Efficacy > Clinical Response/Duration Efficacy > Clinical Response/Remission Efficacy > Survival Efficacy > Clinical Response/Remission Efficacy > Survival Efficacy > Clinical Response/Progression Efficacy > Clinical Response/Remission	Progression-Free Survival [Time Frame: up to 1 year] Refers to the time from the date of initiation of combination therapy to any objectively documented tumor progression or patient death (the last follow-up time for patients lost to follow-up; Patients who are still alive at the end of the study will be the end of follow-up at the end of the study). Overall Survival [Time Frame: up to 1 year] re…	2024-02-02	Actual							2026-06-06	Anticipated	2027-06-06	Anticipated
550048	TrialTroveID-550048	A Clinical Study of MHB036C for injection combined with furmonertinib is used to treat patients with advanced lung cancer	I	Planned	Oncology	Oncology: Lung, Non-Small Cell	Line of therapy N/A; Stage III; Stage IV	Carcinoma, Non-Small-Cell Lung	Trialtrove	Mingren Pharmaceutical Co./Minghui Pharmaceutical (Hangzhou) Co.	Sponsor	Industry, all other pharma	China		Shanghai	201114	MHB-036C	DNA topoisomerase I inhibitor; DNA topoisomerase inhibitor; Immuno-oncology therapy	DNA topoisomerase I; tumor associated calcium signal transducer 2	Anticancer, immunological	Biological > Protein > Antibody > Antibody-drug conjugate; Small molecule > Synthetic small molecule	firmonertinib	EGFR kinase inhibitor	epidermal growth factor receptor	Anticancer, other	Small molecule > Synthetic small molecule			To evaluate MHB036C for injection combined with furmonertinib is used to treat patients with advanced lung cancer			N/A
550047	CTR20250168 MHB036C-A-201 TrialTroveID-550047	Phase I/II Clinical Study to Evaluate the Safety and Efficacy of MHB036C for Injection Combined with Other Anti-Tumor Therapies in Advanced Lung Cancer	I/II	Open	Oncology	Oncology: Lung, Non-Small Cell	Second line; Stage III; Stage IV	Carcinoma, Non-Small-Cell Lung	Trialtrove	Mingren Pharmaceutical Co./Minghui Pharmaceutical (Hangzhou) Co.	Sponsor	Industry, all other pharma	China		Shanghai	201114	MHB-036C MHB-039A	DNA topoisomerase I inhibitor; DNA topoisomerase inhibitor; Immuno-oncology therapy Vascular endothelial growth factor receptor antagonist; PD-1 antagonist; Immuno-oncology therapy; Immune checkpoint inhibitor	DNA topoisomerase I; tumor associated calcium signal transducer 2 programmed cell death 1; vascular endothelial growth factor A	Anticancer, immunological Anticancer, immunological	Biological > Protein > Antibody > Antibody-drug conjugate; Small molecule > Synthetic small molecule Biological > Protein > Antibody > Bispecific antibody; Biological > Protein > Antibody > Monoclonal antibody, other	undisclosed - platinum antineoplastic	Unidentified pharmacological activity		Anticancer, alkylating	Small molecule > Synthetic small molecule	CYP3A4; insulin	Diagnostic; Predictive; Predisposing; Prognostic	To evaluate MHB039A for injection combined with MHB036C for injection, with or without platinum, for the treatment of patients with advanced lung cancer	Adverse Events Common Terminology Criteria for Adverse Events Maximum tolerated dose Overall response rate Response evaluation criteria in solid tumors Safety and Tolerability Serious Adverse Event Vital signs	Safety/Toxicity > Adverse Drug Reactions Safety/Toxicity > Adverse Drug Reactions Safety/Toxicity > Safety/Tolerability Efficacy > Clinical Response/Remission Efficacy > Clinical Response/Remission Safety/Toxicity > Safety/Tolerability Safety/Toxicity > Serious Adverse Events Safety/Toxicity > Serious Adverse Events	Primary endpoint and evaluation time 1 Dose escalation phase: MTD, incidence and severity of adverse events (AEs) (based on CTCAE 5.0), incidence of serious adverse events (SAEs) and AEs leading to permanent discontinuation, clinically significant changes in laboratory indicators, vital signs, and other safety assessment parameters Full test cycle Safety indicators 2 Dose expansion phase: ORR ass…	Adverse Events Clinical benefit rate Common Terminology Criteria for Adverse Events Duration of overall response Overall response rate - duration Overall response rate Overall survival Progression-free survival Response evaluation criteria in solid tumors Safety and Tolerability Serious Adverse Event Vital signs	Safety/Toxicity > Adverse Drug Reactions Efficacy > Clinical Response/Remission Safety/Toxicity > Adverse Drug Reactions Efficacy > Clinical Response/Duration Efficacy > Clinical Response/Remission Efficacy > Clinical Response/Remission Efficacy > Survival Efficacy > Survival Efficacy > Clinical Response/Remission Safety/Toxicity > Safety/Tolerability Safety/Toxicity > Serious Adverse Events Safe…	Secondary endpoints and evaluation time 1 Dose escalation phase: Investigator-assessed anti-tumor efficacy according to RECIST v1.1 criteria (including objective response rate (ORR), duration of response (DOR), disease control rate (DCR), progression-free survival (PFS) and overall survival (OS)) Full test cycle Effectiveness Indicators 2 Dose escalation phase: Total anti-, ADC and free toxin MH3…
550038	ChiCTR2400094683 CTR20244858 SYS6043-001 TrialTroveID-550038	A Phase I clinical study of dose escalation, PK expansion and cohort expansion to evaluate the safety, tolerability, pharmacokinetics and efficacy of SYS6043 in patients with advanced/metastatic solid tumors	I	Planned	Oncology	Oncology: Breast; Oncology: Cervical; Oncology: Colorectal; Oncology: Endometrial; Oncology: Esophageal; Oncology: Head/Neck; Oncology: Liver; Oncology: Lung, Non-Small Cell; Oncology: Lung, Small Cell; Oncology: Metastatic Cancer; Oncology: Neuroendocrine; Oncology: Prostate; Oncology: Unspecified Solid Tumor	Adenocarcinoma; Bone mets; Estrogen receptor positive; Extensive; HER2 negative; Hormone refractory; Large Cell; Liver mets; Metastatic; PD-1 Refractory; PD-L1 Refractory; Progesterone receptor positive; Pulmonary; Second line; Squamous Cell; Stage I; Stage II; Stage III; Stage IV; Triple receptor negative	Breast Neoplasms; Carcinoma, Non-Small-Cell Lung; Colorectal Neoplasms; Endometrial Neoplasms; Esophageal Neoplasms; Head and Neck Neoplasms; Liver Neoplasms; Neoplasm Metastasis; Neuroendocrine Tumors; Prostatic Neoplasms; Small Cell Lung Carcinoma; Uterine Cervical Neoplasms	Trialtrove	(Other Hospital/Academic/Medical Center) CSPC Pharmaceutical Group Co./CSPC NBP Pharmaceutical Co./CSPC Megalith Biopharmaceutical Co. {CSPC Jushi Biopharmaceutical Co.}	Sponsor Sponsor	Academic Industry, generic	China		Shijiazhuang	050035	SYS-6043	Unidentified pharmacological activity	Unspecified	Anticancer, other	Biological > Protein > Antibody > Antibody-drug conjugate						albumin; CYP3A4; EPO; ERBB2; GPT; PARP1; THPO; TNFSF11; TOP1; TPO	Diagnostic; Predictive; Predisposing; Prognostic	To evaluate the safety, tolerability, PK characteristics and preliminary anti-tumor efficacy of SYS6043 (B7-H3 targeted antibody-drug conjugate) in patients with advanced/metastatic solid tumors, including three parts: dose escalation, PK expansion and cohort expansion. The main purpose of the Phase Ia dose escalation is to evaluate the maximum tolerated dose/maximum administered dose and the rec…	Adverse Events Cardiac Telemetry Clinical benefit rate Cmax Cmin Dose-limiting toxicities Duration of overall response Elimination half-life Immunogenicity (other timeframe) Immunogenicity Maximum tolerated dose Neutralizing antibody response Overall response rate Overall survival Progression-free survival Response evaluation criteria in solid tumors Safety and Tolerability Serious Adverse Event …	Safety/Toxicity > Adverse Drug Reactions Safety/Toxicity > Cardiac Measures/Events Efficacy > Clinical Response/Remission Pharmacokinetics/Pharmacodynamics > PK/PD Pharmacokinetics/Pharmacodynamics > PK/PD Safety/Toxicity > Safety/Tolerability Efficacy > Clinical Response/Duration Pharmacokinetics/Pharmacodynamics > PK/PD Efficacy > Immunological Response Safety/Toxicity > Adverse Drug Reactions …	Primary endpoint and evaluation time index Occurrence and frequency of AEs, SAEs, and DLTs; MTD and RP2D; Evaluation time Up to 2 years End point selection Safety indicators index Objective response rate (ORR) assessed by the investigator based on RECIST v1.1 criteria. Occurrence and frequency of AEs and SAEs. Evaluation time Up to 2 years End point selection Effectiveness index + safety index Pr…	Clinical benefit rate Cmax Duration of overall response Immunogenicity (other timeframe) Immunogenicity Neutralizing antibody response Overall survival Progression-free survival Response evaluation criteria in solid tumors Safety and Tolerability Time to response Tmax	Efficacy > Clinical Response/Remission Pharmacokinetics/Pharmacodynamics > PK/PD Efficacy > Clinical Response/Duration Efficacy > Immunological Response Safety/Toxicity > Adverse Drug Reactions Efficacy > Immunological Response Efficacy > Survival Efficacy > Survival Efficacy > Clinical Response/Remission Safety/Toxicity > Safety/Tolerability Efficacy > Disease Progression Pharmacokinetics/Pharma…	Secondary endpoints and evaluation time index PK indicators: PK parameters of toxin-bound antibodies, total antibodies and free toxins after single and continuous administration of SYS6043: including but not limited to Cmax, Tmax, etc. Evaluation time Up to 2 years End point selection Effectiveness index + safety index index Immunogenicity: Anti-SYS6043 antibody incidence, titer, and neutralizing…	2024-12-26	Anticipated	25.18	Anticipated	2027-01-31	Anticipated	10.98	Anticipated	2027-12-31	Anticipated
549914	ALE.P02.01 EUCT Number: 2024-515459-39-00 NCT06747585 TrialTroveID-549914	A Phase I/II, Open-Label, Multicenter Study of ALE.P02 (Claudin-1 Targeted Antibody-Drug Conjugate) as a Monotherapy in Adult Patients With Selected Advanced or Metastatic CLDN1+Squamous Solid Tumors	I/II	Open	Oncology	Oncology: Cervical; Oncology: Esophageal; Oncology: Head/Neck; Oncology: Lung, Non-Small Cell; Oncology: Unspecified Solid Tumor	Line of therapy N/A; Nasopharyngeal; Second line; Squamous Cell; Stage III; Stage IV; Third line	Carcinoma; Carcinoma, Non-Small-Cell Lung; Carcinoma, Squamous Cell; Esophageal Neoplasms; Esophageal Squamous Cell Carcinoma; Head and Neck Neoplasms; Nasopharyngeal Neoplasms; Squamous Cell Carcinoma of Head and Neck; Uterine Cervical Neoplasms	Trialtrove	Alentis Therapeutics	Sponsor	Industry, all other pharma	Switzerland		Basel	4057	ALE-P02	Tubulin inhibitor; Claudin 1 antagonist	claudin 1	Anticancer, immunological	Biological > Protein > Antibody > Antibody-drug conjugate; Biological > Protein > Antibody > Monoclonal antibody, other						CLDN1	Diagnostic; Predictive; Predisposing; Prognostic	The purpose of this study is to evaluate the safety, tolerability, pharmacokinetic, pharmacodynamic, preliminary anti-tumor activity, and to determine the recommended Phase II dose (RP2D) of the ALE.P02 monotherapy in adult patients with selected squamous solid tumors. To study the effect of ALE.P02 for the treatment of advanced or metastatic CLDN1+ squamous cancers irrespective of the organ of o…	Adverse Events Cardiac Telemetry Complete response Dose-limiting toxicities Duration of overall response Overall response rate Partial response Response evaluation criteria in solid tumors Safety and Tolerability Vital signs	Safety/Toxicity > Adverse Drug Reactions Safety/Toxicity > Cardiac Measures/Events Efficacy > Clinical Response/Remission Safety/Toxicity > Safety/Tolerability Efficacy > Clinical Response/Duration Efficacy > Clinical Response/Remission Efficacy > Clinical Response/Remission Efficacy > Clinical Response/Remission Safety/Toxicity > Safety/Tolerability Safety/Toxicity > Serious Adverse Events	Primary outcomes: Number of Patients with Dose Limiting Toxicities (DLTs) [Time Frame: Up to 28 days] DLTs as defines in the protocol will be assessed to evaluate safety and tolerability of ALE.P02 (Phase I Dose Escalation), and to establish RP2D for ALE.P02 (Phase I RDE). Number of Patients with Adverse Events [Time Frame: Screening (day -28 to day -1) up to Safety follow-up (30 ± 5 days post la…	Adverse Events Area under the curve score Cardiac Telemetry Clinical benefit rate Cmax Cmin Elimination half-life Elimination rate Immunogenicity (other timeframe) Immunogenicity Overall survival Progression-free survival Response evaluation criteria in solid tumors Safety and Tolerability Stable Disease Tmax Vital signs	Safety/Toxicity > Adverse Drug Reactions Pharmacokinetics/Pharmacodynamics > PK/PD Safety/Toxicity > Cardiac Measures/Events Efficacy > Clinical Response/Remission Pharmacokinetics/Pharmacodynamics > PK/PD Pharmacokinetics/Pharmacodynamics > PK/PD Pharmacokinetics/Pharmacodynamics > PK/PD Pharmacokinetics/Pharmacodynamics > PK/PD Efficacy > Immunological Response Safety/Toxicity > Adverse Drug Re…	Secondary outcomes: Disease control rate (DCR) (Phase I and II) [Time Frame: From ALE.P02 treatment initiation until at or prior to initiation of the use of new anti-cancer therapy (Up to 3.5 years)] The DCR is defined as the proportion of patients with a confirmed BOR of CR or PR or stable disease (SD) per Investigator review according to RECIST 1.1 at or prior to initiation of the use of new an…	2024-12-16	Actual							2028-02-15	Anticipated	2028-08-15	Anticipated
549186	ChiCTR2400094302 CTR20244692 TrialTroveID-549186	Phase 1b Clinical Study to Evaluate the Safety and Efficacy of SYS6010 Monotherapy, SYS6010 in Combination with SYH2051 Doublet in Patients with Advanced Solid Tumors	I	Open	Oncology	Oncology: Colorectal; Oncology: Gastric; Oncology: GIST; Oncology: Lung, Non-Small Cell; Oncology: Lung, Small Cell; Oncology: Neuroendocrine; Oncology: Unspecified Solid Tumor	(N/A); Adenocarcinoma; EGFR; Fourth line or greater; KRAS; Large Cell; Locally advanced; Metastatic; PD-L1 Refractory; Pulmonary; Second line; Squamous Cell; Stage III; Stage IV; Third line	Carcinoma, Non-Small-Cell Lung; Colorectal Neoplasms; Gastrointestinal Stromal Tumors; Neuroendocrine Tumors; Small Cell Lung Carcinoma; Stomach Neoplasms	Trialtrove	(Other Hospital/Academic/Medical Center) CSPC Pharmaceutical Group Co./CSPC NBP Pharmaceutical Co./CSPC Megalith Biopharmaceutical Co.	Sponsor Sponsor	Academic Industry, generic	China		Shijiazhuang	050035	CPO-301 SYH-2051	EGFR antagonist; DNA topoisomerase I inhibitor ATM kinase inhibitor	DNA topoisomerase I; epidermal growth factor receptor ATM serine/threonine kinase; checkpoint kinase 2	Anticancer, other Anticancer, other	Biological > Protein > Antibody > Antibody-drug conjugate; Biological > Protein > Antibody > Humanized monoclonal antibody; Small molecule > Synthetic small molecule Small molecule; Small molecule > Synthetic small molecule						CYP3A4; EGFR; GPT; KRAS; SLCO1B1; SLCO1B3; THPO	Companion Diagnosis; Diagnostic; Predictive; Predisposing; Prognostic	To evaluate the safety and efficacy of SYS6010 monotherapy, SYS6010 in combination with SYH2051 doublet in patients with advanced solid tumors	Adverse Events Common Terminology Criteria for Adverse Events Dose-limiting toxicities Maximum tolerated dose Overall response rate Response evaluation criteria in solid tumors Safety and Tolerability	Safety/Toxicity > Adverse Drug Reactions Safety/Toxicity > Adverse Drug Reactions Safety/Toxicity > Safety/Tolerability Safety/Toxicity > Safety/Tolerability Efficacy > Clinical Response/Remission Efficacy > Clinical Response/Remission Safety/Toxicity > Safety/Tolerability	Primary outcome: The incidence of adverse events (AEs) Dose-limiting toxicity (DLT) maximum tolerated dose (MTD, if applicable) R2D Primary endpoint and evaluation time Serial number index Evaluation time End point selection 1 Occurrence and frequency of AEs, SAEs, and DLTs; MTD (if any) and RP2D; Up to 2 years Safety indicators 2 Objective response rate (ORR) assessed by investigators based on R…	Area under the curve score Clinical benefit rate Cmax Duration of overall response Elimination half-life Immunogenicity Neutralizing antibody response Overall response rate - duration Overall survival Progression-free survival Progressive disease rate Response evaluation criteria in solid tumors Safety and Tolerability Tmax	Pharmacokinetics/Pharmacodynamics > PK/PD Efficacy > Clinical Response/Remission Pharmacokinetics/Pharmacodynamics > PK/PD Efficacy > Clinical Response/Duration Pharmacokinetics/Pharmacodynamics > PK/PD Safety/Toxicity > Adverse Drug Reactions Efficacy > Immunological Response Efficacy > Clinical Response/Remission Efficacy > Survival Efficacy > Survival Efficacy > Clinical Response/Progression E…	Secondary outcome: PK parameters of toxin-bound antibody, total antibody and free toxin (JS-1) after single and continuous administration of SYS6010: including but not limited to Cmax, Tmax, t1/2, MRT, Vd, CL, AUC0-t, AUC0 -∞, Cmax,ss, Cmin,ss, Tmax,ss, AUCss, Rac, etc.; Secondary endpoints and evaluation time Serial number index Evaluation time End point selection 1 Disease control rate (DCR), d…	2024-12-24	Actual	18.15	Anticipated	2026-06-29	Anticipated	6.05	Anticipated	2026-12-30	Anticipated
548510	NCT06734182 neovision SMA-NSCLC-013 TrialTroveID-548510	A Prospective, Single-arm, Multicenter, Phase II Clinical Study on Envafolimab Combined With Disitamab Vedotin And Carboplatin for Resectable, Stage II-III, HER2-Mutant Non-Small Cell Lung Cancer	II	Open	Oncology	Oncology: Lung, Non-Small Cell	HER2 positive; Neoadjuvant; PD-1 Naive; PD-L1 Naive; Stage II; Stage III	Carcinoma, Non-Small-Cell Lung; Lung Neoplasms	Trialtrove	(Other Hospital/Academic/Medical Center)	Sponsor	Academic					carboplatin envafolimab disitamab vedotin	DNA inhibitor PD-L1 antagonist; Immuno-oncology therapy; Immune checkpoint inhibitor Tubulin inhibitor	Not applicable CD274 molecule erb-b2 receptor tyrosine kinase 2	Anticancer, alkylating Antiviral, anti-HIV; Antiviral, other; Immunomodulator, anti-infective; Anticancer, immunological Anticancer, other	Small molecule > Synthetic small molecule Biological > Protein > Antibody > Monoclonal antibody, other; Biological > Protein > Antibody > Single-domain antibody; Biological > Protein > Recombinant protein > Fusion protein Biological > Protein > Antibody > Antibody-drug conjugate; Biological > Protein > Antibody > Monoclonal antibody, other; Small molecule > Synthetic small molecule	surgical intervention	Not applicable		Miscellaneous	Small molecule > Synthetic small molecule	ALK; BRAF; BRAF V600E; ERBB2; KRAS; RET; ROS1	Companion Diagnosis; Diagnostic; Predictive; Predisposing; Prognostic	This is a prospective, single-arm, multi-center, phase II clinical study to evaluate the efficacy and safety of Envafolimab injection (PD-L1) combined with Disitamab Vedotin (HER2 ADC) and Carboplatin for resectable, HER2-Mutant, stage II-IIIB, NSCLC.	Complete response	Efficacy > Clinical Response/Remission	MPR rate [Time Frame: up to 7 weeks after neoadjuvant] Major Pathological Response (MPR) Rate is defined as the percentage of participants having ≤10% viable tumor cells in the resected primary tumor and all resected lymph nodes in neoadjuvant therapy.	Adverse Events Circulating Tumor Cells Complete response Event-free survival Minimal Residual Disease Overall response rate Overall survival Partial response Recurrence Response evaluation criteria in solid tumors Safety and Tolerability Serious Adverse Event	Safety/Toxicity > Adverse Drug Reactions Efficacy > Clinical Response/Remission Efficacy > Clinical Response/Remission Efficacy > Survival Efficacy > Clinical Response/Remission Efficacy > Clinical Response/Remission Efficacy > Survival Efficacy > Clinical Response/Remission Efficacy > Clinical Response/Remission Efficacy > Clinical Response/Remission Safety/Toxicity > Safety/Tolerability Safety/…	pCR rate [Time Frame: pCR:up to 7 weeks after neoadjuvant;] Pathological Complete Response (pCR) Rate is defined as the percentage of participants having an absence of residual invasive cancer in resected lung specimens and lymph nodes following completion of neoadjuvant therapy. ORR [Time Frame: ORR:up to 7 weeks after neoadjuvant;] Objective Response Rate (ORR) is defined as the percentage of p…	2024-06-22	Actual							2027-06-22	Anticipated	2028-06-22	Anticipated
548179	3475-01G EUCT Number: 2024-515772-12-00 KEYMAKER U01 MK-3475-01G NCT06731907 TrialTroveID-548179 U1111-1309-7532	KEYMAKER-U01 Substudy 01G: A Phase 2, Umbrella Study With Rolling Arms of Investigational Agents in Combination With Pembrolizumab With or Without Platinum-based Chemotherapy in Treatment-Naïve Participants With Stage IV Non-small Cell Lung Cancer (NSCLC)	II	Open	Oncology	Oncology: Lung, Non-Small Cell	Adenocarcinoma; First line; Large Cell; PD-1 Naive; PD-L1 Naive; Squamous Cell; Stage III; Stage IV	Carcinoma, Non-Small-Cell Lung; Lung Neoplasms	Trialtrove	Merck & Co./Merck Sharp & Dohme (MSD) Daiichi Sankyo	Sponsor Collaborator	Industry, Top 20 Pharma Industry, all other pharma	United States Japan	NJ	Rahway Chuo-ku	07065 103-8426	pembrolizumab patritumab deruxtecan	PD-1 antagonist; Immuno-oncology therapy; Immune checkpoint inhibitor DNA topoisomerase I inhibitor	programmed cell death 1 DNA topoisomerase I; erb-b2 receptor tyrosine kinase 3	Anticancer, immunological Anticancer, other	Biological > Protein > Antibody > Humanized monoclonal antibody Biological > Protein > Antibody > Antibody-drug conjugate; Small molecule > Synthetic small molecule	pemetrexed disodium paclitaxel nab-paclitaxel (IV) carboplatin (iv)	Phosphoribosylglycinamide formyltransferase inhibitor; Dihydrofolate reductase inhibitor; Thymidylate synthase inhibitor Beta tubulin inhibitor; Microtubule stimulant; Taxane Beta tubulin inhibitor; Microtubule stimulant; Taxane DNA inhibitor	dihydrofolate reductase; phosphoribosylglycinamide formyltransferase, phosphoribosylglycinamide synthetase, phosphoribosylaminoimidazole synthetase; thymidylate synthetase tubulin beta class I tubulin beta class I Not applicable	Anticancer, antimetabolite; Antipsoriasis; Antiarthritic, other Anticancer, other Anticancer, other; Cardiovascular Anticancer, alkylating	Small molecule > Synthetic small molecule Natural product > Plant Reformulation > Optimized reformulation > Nanoparticle optimized; Small molecule > Synthetic small molecule Small molecule > Synthetic small molecule	ALK; EGFR; ROS1	Companion Diagnosis; Diagnostic; Predictive; Predisposing; Prognostic	Researchers are investigating new treatments for untreated advanced non-small cell lung cancer (NSCLC), which is the most common form of lung cancer and lung cancer that has spread beyond surgical removal. Standard treatments include immunotherapy, such as pembrolizumab, and chemotherapy. This study aims to determine the effectiveness of adding other treatments, including the human epidermal grow…	Adverse Events Complete response Overall response rate Partial response Response evaluation criteria in solid tumors Safety and Tolerability	Safety/Toxicity > Adverse Drug Reactions Efficacy > Clinical Response/Remission Efficacy > Clinical Response/Remission Efficacy > Clinical Response/Remission Efficacy > Clinical Response/Remission Safety/Toxicity > Safety/Tolerability	Primary Outcome Measures Overall Response Rate (ORR) [Time Frame: Up to ~ 5 years] ORR is defined as a confirmed complete response or partial response per Response Evaluation Criteria in Solid Tumors (RECIST) 1.1 as assessed by Blinded Independent Central Review (BICR). Number of Participants with Adverse Events (AEs) [Time Frame: Up to ~ 5 years] Adverse events are any untoward or unfavorable me…	Complete response Duration of overall response Overall response rate - duration Overall survival Partial response Progression-free survival Response evaluation criteria in solid tumors	Efficacy > Clinical Response/Remission Efficacy > Clinical Response/Duration Efficacy > Clinical Response/Remission Efficacy > Survival Efficacy > Clinical Response/Remission Efficacy > Survival Efficacy > Clinical Response/Remission	Secondary Outcome Measures Duration of Response (DOR) [Time Frame: Up to ~ 5 years] For participants who demonstrate a confirmed complete response (CR) or partial response (PR) per RECIST 1.1 as assessed by BICR, DOR is defined as the time from the first documented evidence of CR or PR until disease progression or death due to any cause, whichever occurs first. Progression-free Survival (PFS) [Ti…	2025-03-30	Actual							2032-03-12	Anticipated	2032-03-12	Anticipated
547619	CTR20244431 MK-6204-001 MK-6204-001 (SKB535-I-01) MK-6204-001/SKB535-I-01 NCT06726369 SKB535-I-01 TrialTroveID-547619	A Phase 1 Study to Evaluate the Safety, Pharmacokinetics, and Preliminary Efficacy of MK-6204 (SKB535) for Injection in Participants with Advanced Solid Tumors	I	Open	Oncology	Oncology: Cervical; Oncology: Colorectal; Oncology: Esophageal; Oncology: Gastric; Oncology: Head/Neck; Oncology: Lung, Non-Small Cell; Oncology: Pancreas; Oncology: Unspecified Solid Tumor	Second line; Squamous Cell; Stage III; Stage IV	Carcinoma, Non-Small-Cell Lung; Colorectal Neoplasms; Esophageal Neoplasms; Head and Neck Neoplasms; Neoplasms; Pancreatic Neoplasms; Stomach Neoplasms; Uterine Cervical Neoplasms	Trialtrove	Sichuan Kelun Pharmaceutical Co./Sichuan Kelun Botai Biopharmaceutical Co.	Sponsor	Industry, all other pharma	China		Chengdu	610071	SKB-535	Unidentified pharmacological activity	Unspecified	Anticancer, other	Biological > Protein > Antibody > Antibody-drug conjugate; Biological > Protein > Antibody > Monoclonal antibody, other; Small molecule > Synthetic small molecule						ABCG2; CYP3A4	Diagnostic; Predictive; Predisposing; Prognostic	This is an open-label, nonrandomized, multicenter, Phase 1 study to evaluate the safety, tolerability, pharmacokinetics, and preliminary antitumor activity of MK-6204 as monotherapy in participants with advanced solid tumors.	Adverse Events Dose-limiting toxicities Safety and Tolerability Serious Adverse Event	Safety/Toxicity > Adverse Drug Reactions Safety/Toxicity > Safety/Tolerability Safety/Toxicity > Safety/Tolerability Safety/Toxicity > Serious Adverse Events	Dose Limiting Toxicities (DLT) [Time Frame: From the date of first dose until up to 21 days of intervention] DLT is defined as an adverse event (AE) that meets protocol defined DLT criteria during the evaluation period and is at least possibly related to study drug. Adverse Event (AE) [Time Frame: From the date of first dose until up to 30 days after the last dose of intervention] An AE is define…	Area under the curve score Cmax Cmin Complete response Duration of overall response Immunogenicity (other timeframe) Immunogenicity Overall response rate - duration Overall response rate Partial response Response evaluation criteria in solid tumors Safety and Tolerability	Pharmacokinetics/Pharmacodynamics > PK/PD Pharmacokinetics/Pharmacodynamics > PK/PD Pharmacokinetics/Pharmacodynamics > PK/PD Efficacy > Clinical Response/Remission Efficacy > Clinical Response/Duration Efficacy > Immunological Response Safety/Toxicity > Adverse Drug Reactions Efficacy > Clinical Response/Remission Efficacy > Clinical Response/Remission Efficacy > Clinical Response/Remission Effi…	PK parameter AUC [Time Frame: Through study completion, an average of 2 years] PK parameter AUC after single and multiple doses PK parameter Cmax [Time Frame: Through study completion, an average of 2 years] PK parameter Cmax after single and multiple doses PK parameter Cmin [Time Frame: Through study completion, an average of 2 years] PK parameter Cmin after single and multiple doses Objective r…	2024-12-12	Actual							2029-12-31	Anticipated	2029-12-31	Anticipated
547461	CP-MGC028-01 NCT06723236 TrialTroveID-547461	A Phase I, First-in-Human, Open Label, Dose Escalation and Cohort Expansion Study of MGC028 in Participants with Advanced Solid Tumors	I	Open	Oncology	Oncology: Bile Duct (Cholangiocarcinoma); Oncology: Lung, Non-Small Cell; Oncology: Pancreas	ALK; EGFR; PD-1 Refractory; PD-L1 Refractory; Second line; Stage III; Stage IV; Third line	Bile Duct Neoplasms; Carcinoma, Non-Small-Cell Lung; Cholangiocarcinoma; Cholangiocarcinoma; Pancreatic Neoplasms	Trialtrove	MacroGenics	Sponsor	Industry, all other pharma	United States	MD	Rockville	MD 20850	MGC-028	DNA topoisomerase I inhibitor	ADAM metallopeptidase domain 9; DNA topoisomerase I	Anticancer, other	Biological > Protein > Antibody > Antibody-drug conjugate; Small molecule > Synthetic small molecule						ALK; EGFR	Companion Diagnosis; Diagnostic; Predictive; Predisposing; Prognostic	The goal of this clinical trial is to characterize the safety, tolerability, dose-limiting toxicities (DLT), and maximum tolerated dose (MTD) or maximum administered dose of MGC028 (if no MTD is defined). The study will enroll adult participants with relapsed or refractory, unresectable, locally advanced of metastatic solid tumors known to express ADAM9. The main question the study aims to answer…	Adverse Events Safety and Tolerability Serious Adverse Event	Safety/Toxicity > Adverse Drug Reactions Safety/Toxicity > Safety/Tolerability Safety/Toxicity > Serious Adverse Events	Number and Types of Adverse Events (AEs), Including Serious Adverse Events (SAEs), and AEs Leading to Treatment Delay or Discontinuation or Dose Reduction in Participants Receiving MGC028 [Time Frame: Throughout the study treatment and safety follow up period, up to 25 months] Observation of side effects determines the highest safe dose for further study	Complete response Duration of overall response Overall response rate Partial response Response evaluation criteria in solid tumors	Efficacy > Clinical Response/Remission Efficacy > Clinical Response/Duration Efficacy > Clinical Response/Remission Efficacy > Clinical Response/Remission Efficacy > Clinical Response/Remission	Mean maximum concentration of MGC028 [Time Frame: Through Cycle 6 of the study, approximately 18 weeks] Measurement of the highest concentration of MGC028 in the bloodstream. Mean Area Under the Concentration Time Curve [Time Frame: Through Cycle 6 of the study, approximately 18 weeks] Total exposure of MGC028 Number of Participants Who Develop Anti-Drug Antibodies to MGC028 [Time Frame: Througho…	2025-02-13	Actual							2026-11-30	Anticipated	2026-08-01	Anticipated
546688	BL-M17D1-ST-101 NCT06714617 TrialTroveID-546688	A Phase I Open-Label Study to Evaluate the Safety, Tolerability, Pharmacokinetics, and Efficacy of BL-M17D1 in Subjects With HER2-Expressing or HER2-Mutant Advanced or Metastatic Solid Tumors	I	Open	Oncology	Oncology: Bladder; Oncology: Breast; Oncology: Endometrial; Oncology: Esophageal; Oncology: Fallopian Tube; Oncology: Gastric; Oncology: Lung, Non-Small Cell; Oncology: Ovarian; Oncology: Primary Peritoneal; Oncology: Unspecified Solid Tumor	HER2 positive; Line of therapy N/A; Second line; Stage III; Stage IV	Breast Neoplasms; Carcinoma, Non-Small-Cell Lung; Endometrial Neoplasms; Esophageal Neoplasms; Fallopian Tube Neoplasms; Ovarian Neoplasms; Peritoneal Neoplasms; Stomach Neoplasms; Urethral Neoplasms; Urinary Bladder Neoplasms	Trialtrove	Sichuan Biokin Pharmaceutical Co./SystImmune	Sponsor	Industry, all other pharma	China		Chengdu	610041	BL-M17D1	ErbB-2 antagonist	Unspecified	Anticancer, other	Biological > Protein > Antibody > Antibody-drug conjugate; Small molecule; Small molecule > Synthetic small molecule						CD4; CYP3A4; EPO; ERBB2	Diagnostic; Predictive; Predisposing; Prognostic	The objective of this study to evaluate the safety, tolerability, pharmacokinetics, and efficacy of BL-M17D1 in patients with HER2-Expressing or HER2-Mutant Advanced or Metastatic Solid Tumors.	Absolute Neutrophil Count Dose-limiting toxicities Maximum tolerated dose Neutropenia Platelet count Serious Adverse Event Treatment Emergent Adverse Events	Safety/Toxicity > Blood Measures (Safety/Toxicity) Safety/Toxicity > Safety/Tolerability Safety/Toxicity > Safety/Tolerability Safety/Toxicity > Adverse Drug Reactions Safety/Toxicity > Adverse Drug Reactions Safety/Toxicity > Serious Adverse Events Safety/Toxicity > Adverse Drug Reactions	Primary Outcome Measures Participants with Dose-limiting toxicities [Time Frame: 1 Year] Measuring the number of patients Dose-limiting toxicities (DLTs). A DLT is defined as any of the following events that are not clearly due to the underlying disease or extraneous causes: Hematologic toxicities * Grade 4 neutrophil count decreased lasting \>7 days * Grade ≥3 febrile neutropenia of any duration…				2025-04-10	Actual							2027-09-01	Anticipated	2027-12-01	Anticipated
546458	CTR20243435 NCT06711900 SKB264-Ⅲ-14 TrialTroveID-546458	A Randomized, Open-Label, Multicenter Phase III Clinical Study of SKB264 in Combination with Pembrolizumab Versus Chemotherapy in Combination with Pembrolizumab As First-Line Treatment for PD-L1 Negative Patients with Locally Advanced or Metastatic Non-Squamous Non-Small Cell Lung Cancer	III	Open	Oncology	Oncology: Lung, Non-Small Cell	Adenocarcinoma; First line; Large Cell; PD-1 Naive; PD-L1 Naive; Stage III; Stage IV	Carcinoma, Non-Small-Cell Lung; Lung Neoplasms	Trialtrove	Sichuan Kelun Pharmaceutical Co./Sichuan Kelun Botai Biopharmaceutical Co.	Sponsor	Industry, all other pharma	China		Chengdu	610071	sacituzumab tirumotecan	DNA topoisomerase I inhibitor	DNA topoisomerase I; tumor associated calcium signal transducer 2	Anticancer, other	Biological > Protein > Antibody > Antibody-drug conjugate; Small molecule > Synthetic small molecule	pemetrexed disodium cisplatin pembrolizumab carboplatin (iv)	Phosphoribosylglycinamide formyltransferase inhibitor; Dihydrofolate reductase inhibitor; Thymidylate synthase inhibitor DNA inhibitor; DNA synthesis inhibitor PD-1 antagonist; Immuno-oncology therapy; Immune checkpoint inhibitor DNA inhibitor	dihydrofolate reductase; phosphoribosylglycinamide formyltransferase, phosphoribosylglycinamide synthetase, phosphoribosylaminoimidazole synthetase; thymidylate synthetase Not applicable programmed cell death 1 Not applicable	Anticancer, antimetabolite; Antipsoriasis; Antiarthritic, other Anticancer, alkylating Anticancer, immunological Anticancer, alkylating	Small molecule > Synthetic small molecule Small molecule > Synthetic small molecule Biological > Protein > Antibody > Humanized monoclonal antibody Small molecule > Synthetic small molecule	ALK; BRAF; BRAF V600E; CD40; EGFR; EGFR L858R; ICOS; ROS1; TACSTD2; TNFRSF18; TNFRSF4; TNFRSF9	Companion Diagnosis; Diagnostic; Predictive; Predisposing; Prognostic	The study aims to evaluate the efficacy and safety of SKB264 in combination with pembrolizumab versus chemotherapy in combination with pembrolizumab in the first-line treatment of patients with locally advanced or metastatic non-squamous NSCLC with PD-L1 negative.	Progression-free survival Response evaluation criteria in solid tumors	Efficacy > Survival Efficacy > Clinical Response/Remission	Progression Free Survival (PFS) assessed by Blinded Independent Central Review (BICR) [Time Frame: Randomization up to approximately 28 months] PFS is defined as the time from randomization to the first documented disease progression per RECIST 1.1 based on BICR or death due to any cause, whichever occurs first. Primary objective: To compare the progression-free survival (PFS) of SKB264 plus pemb…	Adverse Events Clinical benefit rate Cmax Cmin Common Terminology Criteria for Adverse Events Complete response Duration of overall response EORTC Quality of Life Questionnaire Immunogenicity (other timeframe) Immunogenicity Overall response rate Overall survival Partial response Progression-free survival Quality of Life Response evaluation criteria in solid tumors Safety and Tolerability Serious…	Safety/Toxicity > Adverse Drug Reactions Efficacy > Clinical Response/Remission Pharmacokinetics/Pharmacodynamics > PK/PD Pharmacokinetics/Pharmacodynamics > PK/PD Safety/Toxicity > Adverse Drug Reactions Efficacy > Clinical Response/Remission Efficacy > Clinical Response/Duration Efficacy > Health-Related Quality Of Life (Patient Reported Outcomes) (Efficacy) Efficacy > Immunological Response Sa…	Overall Survival (OS) [Time Frame: Randomization up to approximately 43 months] OS is defined as the time from randomization until the date of death due to any cause. Progression-Free Survival (PFS) assessed by Investigator [Time Frame: Randomization up to approximately 28 months] PFS is defined as the time from randomization to the first documented disease progression per RECIST 1.1 based on inv…	2024-10-16	Actual							2026-12-01	Anticipated	2028-12-01	Anticipated
546105	ADRX-0405-001 NCT06710379 TrialTroveID-546105	A Phase Ia/b Study of ADRX-0405 in Subjects with Select Advanced Solid Tumors	I	Open	Oncology	Oncology: Gastric; Oncology: Lung, Non-Small Cell; Oncology: Prostate	Hormone refractory; Line of therapy N/A; Stage III; Stage IV	Carcinoma, Non-Small-Cell Lung; Neoplasms; Prostatic Neoplasms; Stomach Neoplasms	Trialtrove	Adcentrx Therapeutics	Sponsor	Industry, all other pharma	United States	CA	San Diego	92121	ADRX-0405	DNA topoisomerase I inhibitor; STEAP1 inhibitor	DNA topoisomerase I; STEAP family member 1	Anticancer, other	Biological > Protein; Biological > Protein > Antibody > Antibody-drug conjugate; Biological > Protein > Antibody > Humanized monoclonal antibody; Small molecule > Synthetic small molecule								The primary purpose of this study is to assess the safety, tolerability, and pharmacokinetics, and to identify the optimal dose of ADRX-0405 in patients with select advanced solid tumors.	Adverse Events Safety and Tolerability	Safety/Toxicity > Adverse Drug Reactions Safety/Toxicity > Safety/Tolerability	Primary Outcome Measures Incidence of adverse events [Time Frame: Until study completion (estimated 2 years)] Primary objective: Characterizing the safety and tolerability of ADRX-0405 and determining its optimal dose.	Area under the curve score Clinical benefit rate Complete response Duration of overall response Elimination half-life Overall response rate - duration Overall response rate Overall survival Partial response Plasma concentration Progression-free survival Progressive disease rate Response evaluation criteria in solid tumors Stable Disease Volume of distribution	Pharmacokinetics/Pharmacodynamics > PK/PD Efficacy > Clinical Response/Remission Efficacy > Clinical Response/Remission Efficacy > Clinical Response/Duration Pharmacokinetics/Pharmacodynamics > PK/PD Efficacy > Clinical Response/Remission Efficacy > Clinical Response/Remission Efficacy > Survival Efficacy > Clinical Response/Remission Pharmacokinetics/Pharmacodynamics > PK/PD Efficacy > Survival …	Secondary Outcome Measures Measurement of End of Infusion or observed maximum blood concentration (Ceoi orCmax) of ADRX-0405 [Time Frame: Until study completion (estimated 2 years)] Measured from pharmacokinetic (PK) blood samples Measurement of trough concentration (Ctrough) of ADRX-0405 [Time Frame: Until study completion (estimated 2 years)] Measured from PK blood samples Measurement of area u…	2024-12-30	Actual							2026-07-01	Anticipated	2026-12-01	Anticipated
546097	CTR20250902 EUCT number: 2024-517817-34-00 EUCT number: 2024-517818-15-00 EUCT number: 2024-517819-74-00 jRCT2071240131 MS202329_0010 NCT06710132 PROCEADE PanTumor PROCEADE-PanTumor Substudy PDAC TrialTroveID-546097	PROCEADE PanTumor: A Phase Ib/II, Multicenter, Open-Label Study of Anti-CEACAM5 Antibody-Drug Conjugate M9140 in Participants With Advanced Solid Tumors (Master Protocol)	I/II	Open	Oncology	Oncology: Esophageal; Oncology: Gastric; Oncology: Lung, Non-Small Cell; Oncology: Pancreas; Oncology: Unspecified Solid Tumor	EGFR; Fourth line or greater; HER2 negative; Line of therapy N/A; MSI-H/dMMR; PD-1 Positive; PD-1 Refractory; PD-L1 Positive; PD-L1 Refractory; Second line; Stage III; Stage IV; Third line	Carcinoma, Non-Small-Cell Lung; Esophageal Neoplasms; Pancreatic Neoplasms; Stomach Neoplasms	Trialtrove	Merck KGaA/EMD Serono/EMD Serono Research & Development Institute Merck KGaA Merck KGaA/Merck Healthcare KGaA	Sponsor Collaborator Collaborator	Industry, all other pharma Industry, all other pharma Industry, all other pharma	Germany Germany Germany		Darmstadt Darmstadt Darmstadt	64293 64293 64293	precemtabart tocentecan	DNA topoisomerase I inhibitor; DNA topoisomerase inhibitor; Carcinoembryonic antigen-related cell adhesion molecule 5 inhibitor; Immuno-oncology therapy; Immune checkpoint inhibitor	carcinoembryonic antigen related cell adhesion molecule 5; DNA topoisomerase I	Anticancer, immunological	Biological > Protein > Antibody > Antibody-drug conjugate; Small molecule > Synthetic small molecule	undisclosed - chemotherapy	Unidentified pharmacological activity		Anticancer, other	Small molecule > Synthetic small molecule	albumin; CEACAM5; EGFR; ERBB2	Diagnostic; Predictive; Predisposing; Prognostic	The aim of the study is to assess the antitumor activity, tolerability, safety, and pharmacokinetics (PK) of M9140 as monotherapy or in combination treatments in adult participants with locally advanced/metastatic CEACAM5 expressing tumors. The PROCEADE PanTumor study aims to study the clinical activity of M9140 in multiple CEACAM5-positive tumor types, so a matrix study design is used. It aims t…	Overall response rate Response evaluation criteria in solid tumors	Efficacy > Clinical Response/Remission Efficacy > Clinical Response/Remission	Substudies GC/NSCLC/PDAC: Objective Response (OR) According to Response Evaluation Criteria in Solid Tumors Version 1.1 (RECIST v1.1) as Assessed by Investigators Time from first study treatment to (planned) final assessment at approximately 48 months Primary endpoint and evaluation time Serial number index Evaluation time End point selection 1 Sub-study GC/NSCLC/PDAC: OR assessed by the investig…	Adverse Events Duration of overall response Overall response rate Plasma concentration Progression-free survival Progressive disease rate Response evaluation criteria in solid tumors Safety and Tolerability Stable Disease Time to response	Safety/Toxicity > Adverse Drug Reactions Efficacy > Clinical Response/Duration Efficacy > Clinical Response/Remission Pharmacokinetics/Pharmacodynamics > PK/PD Efficacy > Survival Efficacy > Clinical Response/Progression Efficacy > Clinical Response/Remission Safety/Toxicity > Safety/Tolerability Efficacy > Clinical Response/Remission Efficacy > Disease Progression	Substudies GC/NSCLC/PDAC: Number of Participants with Adverse Events (AEs) and Treatment Related AEs Time from first study treatment to (planned) final assessment at approximately 48 months Substudies GC/NSCLC/PDAC: Duration of Response (DoR) According to Response Evaluation Criteria in Solid Tumors Version 1.1 (RECIST v1.1) as Assessed by Investigators Time from first study treatment to (planned…	2025-01-29	Actual							2029-01-31	Anticipated	2029-01-31	Anticipated
545733	NCT06706219 NeoTrop TrialTroveID-545733	Efficacy and Safety of Sacituzumab Tirumotecan (SKB264) in Combination With Pembrolizumab in Patients With Initially Unresectable Stage III Non-small Cell Lung Cancer (NSCLC): a Multi-center Phase II Study	II	Planned	Oncology	Oncology: Lung, Non-Small Cell	Adenocarcinoma; Large Cell; Line of therapy N/A; Squamous Cell; Stage III	Carcinoma, Non-Small-Cell Lung; Lung Neoplasms	Trialtrove	(Other Hospital/Academic/Medical Center)	Sponsor	Academic					sacituzumab tirumotecan	DNA topoisomerase I inhibitor	DNA topoisomerase I; tumor associated calcium signal transducer 2	Anticancer, other	Biological > Protein > Antibody > Antibody-drug conjugate; Small molecule > Synthetic small molecule	surgical intervention radiation therapy pembrolizumab	Not applicable Unidentified pharmacological activity PD-1 antagonist; Immuno-oncology therapy; Immune checkpoint inhibitor	programmed cell death 1	Miscellaneous Miscellaneous Anticancer, immunological	Small molecule > Synthetic small molecule Small molecule > Synthetic small molecule Biological > Protein > Antibody > Humanized monoclonal antibody	albumin; ALK; GPT	Companion Diagnosis; Diagnostic; Predictive; Predisposing; Prognostic	This study is a phase 2 open-label, multicenter clinical study to evaluate the efficacy and safety SKB264 in combination with pembrolizumab in patients with unresectable stage III non-small cell lung cancer.	Event-free survival Progression-free survival	Efficacy > Survival Efficacy > Survival	18m EFS rate 18-month progression-free survival (PFS) rate [Time Frame: Time from the first dose treatment to 18 months] The primary endpoint is the investigator-assessed 18-month progression-free survival (PFS) rate of intention-to-treat population (ITT).	Adverse Events Common Terminology Criteria for Adverse Events Complete response Event-free survival Overall response rate Overall survival Partial response Resection rate Response evaluation criteria in solid tumors Safety and Tolerability	Safety/Toxicity > Adverse Drug Reactions Safety/Toxicity > Adverse Drug Reactions Efficacy > Clinical Response/Remission Efficacy > Survival Efficacy > Clinical Response/Remission Efficacy > Survival Efficacy > Clinical Response/Remission Efficacy > Clinical Response/Remission Efficacy > Clinical Response/Remission Safety/Toxicity > Safety/Tolerability	Event-free survival (EFS) [Time Frame: Time from first subject enrollment to study completion, or up to 60 months] Defined as the time from the first dose treatment to the occurrence of any event, including disease progression, discontinuation of treatment for any reason, or death. R0 surgical resection rate [Time Frame: Time from the first subject dose to study completion, or up to 60 months] No…	2025-03-31	Anticipated							2028-03-31	Anticipated	2029-05-31	Anticipated
544929	LM-CM-TIL NCT06697665 TrialTroveID-544929	An Exploratory Clinical Study to Evaluate the Safety, Tolerability, Immune Response and Preliminary Efficacy of LM103 Injection in Combination With PD-1 in Patients With Advanced Solid Tumours	I	Open	Oncology	Oncology: Cervical; Oncology: Esophageal; Oncology: Head/Neck; Oncology: Lung, Non-Small Cell; Oncology: Melanoma; Oncology: Ovarian; Oncology: Unspecified Solid Tumor	PD-1 Refractory; Second line; Squamous Cell; Stage III; Stage IV	Carcinoma, Non-Small-Cell Lung; Esophageal Neoplasms; Head and Neck Neoplasms; Melanoma; Ovarian Neoplasms; Uterine Cervical Neoplasms	Trialtrove	Suzhou BlueHorse Therapeutics Co.	Sponsor	Industry, all other pharma	China		Suzhou		LM-103	T cell stimulant; Immuno-oncology therapy	interleukin 2	Anticancer, immunological	Biological > Cellular > Cell origin > Autologous; Biological > Cellular > Cell type > Blood cell > Leukocyte > Lymphocyte > Tumour-infiltrating lymphocyte; Unidentified	cyclophosphamide fludarabine CX-188 interleukin-2, unspecified	Immunosuppressant; DNA inhibitor DNA synthesis inhibitor; Adenosine deaminase inhibitor; Ribonucleoside diphosphate reductase inhibitor; DNA repair enzyme inhibitor PD-1 antagonist; Immuno-oncology therapy; Immune checkpoint inhibitor Interleukin 2 receptor agonist	ribonucleotide reductase catalytic subunit M1; ribonucleotide reductase regulatory subunit M2 programmed cell death 1	Anticancer, alkylating; Immunosuppressant Anticancer, antimetabolite Anticancer, immunological Cytokine	Small molecule > Synthetic small molecule Small molecule; Small molecule > Synthetic small molecule Biological > Biological, other > Other immunoconjugate; Biological > Protein > Antibody > Antibody-drug conjugate; Small molecule > Synthetic small molecule Small molecule > Synthetic small molecule	CD8A	Diagnostic; Predictive; Predisposing; Prognostic	This is an exploratory clinical study evaluating the safety, tolerability, immune response and preliminary efficacy of LM103 Injection in combination with PD-1 in patients with advanced solid tumours. The research treatment includes LM103 injection, IL-2 therapy, PD-1 therapy,fludarabine and cyclophosphamide.	Adverse Events Safety and Tolerability Serious Adverse Event	Safety/Toxicity > Adverse Drug Reactions Safety/Toxicity > Safety/Tolerability Safety/Toxicity > Serious Adverse Events	Primary Outcome Measures Adverse events (AE), Serious adverse event (SAE) and immune related adverse events (irAE) [Time Frame: through study completion, an average of 1 year estimate] Incidence and severity of AE, SAE and irAE; Abnormal changes in laboratory and other tests with clinical significance. The primary endpoint was safety	Clinical benefit rate Complete response Duration of overall response Overall response rate - duration Overall response rate Overall survival Partial response Progression-free survival Progressive disease rate Response evaluation criteria in solid tumors Time to progression Time to response	Efficacy > Clinical Response/Remission Efficacy > Clinical Response/Remission Efficacy > Clinical Response/Duration Efficacy > Clinical Response/Remission Efficacy > Clinical Response/Remission Efficacy > Survival Efficacy > Clinical Response/Remission Efficacy > Survival Efficacy > Clinical Response/Progression Efficacy > Clinical Response/Remission Efficacy > Disease Progression Efficacy > Dise…	Secondary Outcome Measures Objective response rate (ORR) [Time Frame: through study completion, an average of 1 year estimate] The Objective Response Rate (ORR) was defined as the percentage of participants who achieved a best overall response of confirmed Complete Response (CR) or Partial Response (PR), assessed by investigator assessment based on RECIST version 1.1. Duration of response (DOR) […	2024-01-23	Actual							2026-01-01	Anticipated	2027-06-01	Anticipated
543634	BLAZE TrialTroveID-543634	A Clinical Study of Bexmarilimab+ PD-1in Patients with PD-1 resistant NSCLC and Melanoma	I	Planned	Oncology	Oncology: Lung, Non-Small Cell; Oncology: Melanoma	(N/A); Line of therapy N/A; PD-1 Refractory	Carcinoma, Non-Small-Cell Lung; Melanoma	Trialtrove	Faron Pharmaceuticals	Sponsor	Industry, all other pharma	Finland		Turku	FI-20520	bexmarilimab CX-188	Macrophage inhibitor; Stabilin 1 antagonist; Immuno-oncology therapy PD-1 antagonist; Immuno-oncology therapy; Immune checkpoint inhibitor	stabilin 1 programmed cell death 1	Anticancer, immunological; Anti-inflammatory Anticancer, immunological	Biological > Protein > Antibody > Humanized monoclonal antibody Biological > Biological, other > Other immunoconjugate; Biological > Protein > Antibody > Antibody-drug conjugate; Small molecule > Synthetic small molecule								To evaluate Bexmarilimab+ PD-1in Patients with PD-1 resistant NSCLC and Melanoma							2026-03-01	Anticipated
543223	EudraCT Number: 2024-512369-14 MEDOPP750 NCT06676917 TrialTroveID-543223 TUXEDO-5	A Multicenter, Open-label, Non-comparative, Single-arm, Phase II Trial of Datopotamab Deruxtecan for Non-small Cell Lung Cancer Patients with Active Brain Metastases (The TUXEDO-5 Study)	II	Planned	Oncology	Oncology: Lung, Non-Small Cell; Oncology: Metastatic Cancer	Adenocarcinoma; ALK; BRAF; CNS mets; EGFR; Large Cell; MET Amplification/Alteration; PD-1 Refractory; PD-L1 Refractory; Second line; Stage II; Stage III; Stage IV; Third line	Brain Neoplasms; Carcinoma, Non-Small-Cell Lung; Central Nervous System Neoplasms; Lung Neoplasms; Neoplasm Metastasis	Trialtrove	MedSIR Daiichi Sankyo	Sponsor Collaborator	Miscellaneous Industry, all other pharma	Spain Japan		Chuo-ku	103-8426	datopotamab deruxtecan	DNA topoisomerase I inhibitor; TROP2 inhibitor	DNA topoisomerase I; tumor associated calcium signal transducer 2	Anticancer, other	Biological > Protein > Antibody > Antibody-drug conjugate; Small molecule > Synthetic small molecule						albumin; ALK; BRAF; EGFR; ERBB2; RET; ROS1	Companion Diagnosis; Diagnostic; Predictive; Predisposing; Prognostic	This trial will study a type of advanced lung cancer that is defined as non-squamous non-small cell lung cancer (NSCLC) with active brain metastases (BMs). This type of cancer originates in peripheral lung tissue, which is composed of cancer cells that look different from normal lung cells when viewed under a microscope and is characterized by the presence of BMs, which indicates the spreading of…	Complete response Overall response rate Partial response	Efficacy > Clinical Response/Remission Efficacy > Clinical Response/Remission Efficacy > Clinical Response/Remission	Intracranial Objective Response Rate (ORR-IC) [Time Frame: From date of inclusion until the date of first documented progression or date of death from any cause or treatment discontinuation from any other reason, whichever came first, assessed through study completion, an average of 8 months.] Measure Description: To assess the efficacy in terms of ORR-IC, defined as the rate of patients with com…	Adverse Events Clinical benefit rate Complete response Duration of overall response EORTC Quality of Life Questionnaire Overall response rate Overall survival Partial response Progression-free survival Quality of Life Response evaluation criteria in solid tumors Safety and Tolerability Stable Disease Time to response Tumor control rate	Safety/Toxicity > Adverse Drug Reactions Efficacy > Clinical Response/Remission Efficacy > Clinical Response/Remission Efficacy > Clinical Response/Duration Efficacy > Health-Related Quality Of Life (Patient Reported Outcomes) (Efficacy) Efficacy > Clinical Response/Remission Efficacy > Survival Efficacy > Clinical Response/Remission Efficacy > Survival HEOR > Health-Related Quality Of Life Effic…	Extracranial Objective Response Rate (ORR-EC) and overall lesions (bicompartmental ORR) [Time Frame: From date of inclusion until the date of first documented progression or date of death from any cause or treatment discontinuation from any other reason, whichever came first, assessed through study completion, an average of 8 months.] To assess the ORR-EC defined as the rate of patients with obje…	2025-04-01	Anticipated							2027-08-01	Anticipated	2027-08-01	Anticipated
542910	CTR20244118 NCT06671379 SHR-A2009-301 TrialTroveID-542910	A Randomized, Open-label, Multicenter, Phase III Study of SHR-A2009 Versus Platinum-based Chemotherapy in EGFR-mutated, Advanced or Metastatic Non-small Cell Lung Cancer After Failure of Epidermal Growth Factor Receptor (EGFR) Tyrosine Kinase Inhibitor (TKI) Therapy	III	Open	Oncology	Oncology: Lung, Non-Small Cell	Adenocarcinoma; EGFR; Large Cell; Second line; Stage III; Stage IV	Carcinoma, Non-Small-Cell Lung; Lung Neoplasms	Trialtrove	Jiangsu Hengrui Pharmaceuticals Co. {Jiangsu Hengrui Medicine Co.}/Suzhou Suncadia Biopharmaceuticals Co.	Sponsor	Industry, all other pharma	China		Lianyungang	222047	SHR-A2009	ErbB-3 antagonist; DNA topoisomerase I inhibitor; Immuno-oncology therapy	DNA topoisomerase I; erb-b2 receptor tyrosine kinase 3	Anticancer, immunological	Biological > Protein > Antibody > Antibody-drug conjugate; Small molecule > Synthetic small molecule	pemetrexed disodium carboplatin cisplatin	Phosphoribosylglycinamide formyltransferase inhibitor; Dihydrofolate reductase inhibitor; Thymidylate synthase inhibitor DNA inhibitor DNA inhibitor; DNA synthesis inhibitor	dihydrofolate reductase; phosphoribosylglycinamide formyltransferase, phosphoribosylglycinamide synthetase, phosphoribosylaminoimidazole synthetase; thymidylate synthetase Not applicable Not applicable	Anticancer, antimetabolite; Antipsoriasis; Antiarthritic, other Anticancer, alkylating Anticancer, alkylating	Small molecule > Synthetic small molecule Small molecule > Synthetic small molecule Small molecule > Synthetic small molecule	EGFR	Diagnostic; Predictive; Predisposing; Prognostic	To compare the efficacy and safety of SHR-A2009 with platinum-based dual-agent chemotherapy in patients with EGFR-mutated advanced or metastatic non-small cell lung cancer who failed EGFR TKI treatment.	Progression-free survival Response evaluation criteria in solid tumors	Efficacy > Survival Efficacy > Clinical Response/Remission	Progression-free survival (PFS) assessed by BICR according to RECIST v1.1 [Time Frame: Up to approximately 32 months] Primary endpoint and evaluation time Progression-free survival (PFS) assessed by BICR according to RECIST v1.1 Randomization until disease progression or death from any cause. Effectiveness Indicators	Adverse Events Clinical benefit rate Duration of overall response Overall response rate Overall survival Progression-free survival Safety and Tolerability	Safety/Toxicity > Adverse Drug Reactions Efficacy > Clinical Response/Remission Efficacy > Clinical Response/Duration Efficacy > Clinical Response/Remission Efficacy > Survival Efficacy > Survival Safety/Toxicity > Safety/Tolerability	overall survival (OS) [Time Frame: Up to approximately 32 months] Progression Free Survival(PFS by investigator) [Time Frame: Up to approximately 32 months] Duration of response(DoR，by BICR and investigator ) [Time Frame: Up to approximately 32 months] Disease control rate（DCR，by BICR and investigator） [Time Frame: Up to approximately 32 months] Incidence of AEs [Time Frame: from Day1 to 40 days …	2024-11-29	Actual							2026-12-01	Anticipated	2027-06-01	Anticipated
542760	TrialTroveID-542760	A Clinical study of SKB264 for injection used in combination with bevacizumab injection with or without KL-A167 injection for the treatment of non-squamous non-small cell lung cancer.	I	Planned	Oncology	Oncology: Lung, Non-Small Cell	(N/A); Adenocarcinoma; Large Cell; Line of therapy N/A; Squamous Cell	Carcinoma, Non-Small-Cell Lung	Trialtrove	Sichuan Kelun Pharmaceutical Co./Sichuan Kelun Botai Biopharmaceutical Co.	Sponsor	Industry, all other pharma	China		Chengdu	610071	tagitanlimab sacituzumab tirumotecan	PD-L1 antagonist; Immuno-oncology therapy; Immune checkpoint inhibitor DNA topoisomerase I inhibitor	CD274 molecule DNA topoisomerase I; tumor associated calcium signal transducer 2	Anticancer, immunological Anticancer, other	Biological > Protein > Antibody > Humanized monoclonal antibody; Biological > Protein > Antibody > Monoclonal antibody, other Biological > Protein > Antibody > Antibody-drug conjugate; Small molecule > Synthetic small molecule	bevacizumab	Vascular endothelial growth factor receptor 1 antagonist; Vascular endothelial growth factor receptor antagonist; Angiogenesis inhibitor	vascular endothelial growth factor A	Anticancer, immunological; Neurological	Biological > Protein > Antibody > Humanized monoclonal antibody; Biological > Protein > Antibody > Monoclonal antibody, other			To evaluate SKB264 for injection used in combination with bevacizumab injection with or without KL-A167 injection for the treatment of non-squamous non-small cell lung cancer.			N/A
542688	TrialTroveID-542688	A Clinical Study of GQ1005 injection In combination with carboplatin for the treatment of patients with advanced or metastatic non-small cell lung cancer with HER2 exon 19 or 20 mutations	I	Planned	Oncology	Oncology: Lung, Non-Small Cell	Line of therapy N/A; Stage III; Stage IV	Carcinoma, Non-Small-Cell Lung	Trialtrove	GeneQuantum Healthcare (Suzhou) Co.	Sponsor	Industry, all other pharma	China				GQ-1005	ErbB-2 antagonist; DNA topoisomerase I inhibitor	DNA topoisomerase I; erb-b2 receptor tyrosine kinase 2	Anticancer, other	Biological > Protein > Antibody > Antibody-drug conjugate; Small molecule; Small molecule > Synthetic small molecule	carboplatin	DNA inhibitor	Not applicable	Anticancer, alkylating	Small molecule > Synthetic small molecule	ERBB2	Diagnostic; Predictive; Predisposing; Prognostic	To evaluate GQ1005 injection In combination with carboplatin for the treatment of patients with advanced or metastatic non-small cell lung cancer with HER2 exon 19 or 20 mutations			N/A
542563	CTR20243986 NCT06670196 OptiTROP-Lung07 SKB264-Ⅲ-15 TrialTroveID-542563	A Randomized, Open-Label, Multicenter, Phase III Clinical Study of SKB264 in Combination with Osimertinib Versus Osimertinib Alone As First-Line Treatment for Patients with Epidermal Growth Factor Receptor (EGFR) Mutations, Locally Advanced or Metastatic Non-Squamous Non-Small Cell Lung Cancer	III	Open	Oncology	Oncology: Lung, Non-Small Cell	Adenocarcinoma; EGFR; First line; Large Cell; Stage III; Stage IV	Carcinoma, Non-Small-Cell Lung; Lung Neoplasms	Trialtrove	Sichuan Kelun Pharmaceutical Co./Sichuan Kelun Botai Biopharmaceutical Co.	Sponsor	Industry, all other pharma	China		Chengdu	610071	sacituzumab tirumotecan	DNA topoisomerase I inhibitor	DNA topoisomerase I; tumor associated calcium signal transducer 2	Anticancer, other	Biological > Protein > Antibody > Antibody-drug conjugate; Small molecule > Synthetic small molecule	osimertinib	EGFR kinase inhibitor	epidermal growth factor receptor	Anticancer, immunological	Small molecule; Small molecule > Synthetic small molecule	EGFR	Diagnostic; Predictive; Predisposing; Prognostic	The aim of the study is to evaluate the efficacy and safety of SKB264 in combination with osimertinib as first-Line treatment for patients with epidermal growth factor receptor (EGFR) mutations, locally advanced or metastatic non-squamous non-small cell lung cancer.	Adverse Events Clinical benefit rate Duration of overall response Immunogenicity (other timeframe) Immunogenicity Overall response rate Overall survival Progression-free survival Response evaluation criteria in solid tumors Safety and Tolerability Serious Adverse Event Time to response	Safety/Toxicity > Adverse Drug Reactions Efficacy > Clinical Response/Remission Efficacy > Clinical Response/Duration Efficacy > Immunological Response Safety/Toxicity > Adverse Drug Reactions Efficacy > Clinical Response/Remission Efficacy > Survival Efficacy > Survival Efficacy > Clinical Response/Remission Safety/Toxicity > Safety/Tolerability Safety/Toxicity > Serious Adverse Events Efficacy …	Primary Outcome Measures Progression Free Survival (PFS) assessed by Blinded Independent Central Review (BICR) [Time Frame: Randomization up to approximately 36 months] PFS is defined as the time from randomization to the first documented disease progression per RECIST 1.1 based on BICR or death due to any cause, whichever occurs first. Primary objective: To compare the progression-free survival …	Clinical benefit rate Complete response Duration of overall response Overall response rate Overall survival Partial response Progression-free survival Response evaluation criteria in solid tumors Stable Disease Time to response	Efficacy > Clinical Response/Remission Efficacy > Clinical Response/Remission Efficacy > Clinical Response/Duration Efficacy > Clinical Response/Remission Efficacy > Survival Efficacy > Clinical Response/Remission Efficacy > Survival Efficacy > Clinical Response/Remission Efficacy > Clinical Response/Remission Efficacy > Disease Progression	Secondary Outcome Measures Overall Survival (OS) [Time Frame: Randomization up to approximately 49 months] OS is defined as the time from randomization until the date of death due to any cause. Progression-Free Survival (PFS) assessed by Investigator [Time Frame: Randomization up to approximately 36 months] PFS is defined as the time from randomization to the first documented disease progression …	2024-11-14	Actual							2027-05-01	Anticipated	2027-07-01	Anticipated
542483	EUCT Number: 2024-512421-92-00 JK06.1.01 NCT06667960 TrialTroveID-542483	A Phase I/II, Multicenter, Open Label, Dose Escalation & Dose Expansion Study of JK06, a 5T4 Antibody Drug Conjugate, in Patients With Unresectable Locally Advanced or Metastatic Cancer	I/II	Open	Oncology	Oncology: Bladder; Oncology: Breast; Oncology: Cervical; Oncology: Endometrial; Oncology: Esophageal; Oncology: Gastric; Oncology: Head/Neck; Oncology: Lung, Non-Small Cell; Oncology: Ovarian; Oncology: Prostate; Oncology: Renal; Oncology: Soft Tissue Sarcoma; Oncology: Unspecified Solid Tumor	Estrogen receptor positive; First line; Fourth line or greater; HER2 negative; PD-1 Refractory; PD-L1 Refractory; Progesterone receptor positive; Second line; Squamous Cell; Stage III; Stage IV; Third line; Triple receptor negative	Breast Neoplasms; Carcinoma, Non-Small-Cell Lung; Carcinoma, Renal Cell; Endometrial Neoplasms; Esophageal Neoplasms; Fibrosarcoma; Head and Neck Neoplasms; Kidney Neoplasms; Leiomyosarcoma; Liposarcoma; Neoplasm Metastasis; Ovarian Neoplasms; Prostatic Neoplasms; Rhabdomyosarcoma; Sarcoma; Stomach Neoplasms; Synovial Sarcoma; Urethral Neoplasms; Urinary Bladder Neoplasms; Uterine Cervical Neopla…	Trialtrove	Shenzhen Salubris Pharmaceuticals Co.	Sponsor	Industry, generic	China		Shenzhen	518048	JK-06	Unidentified pharmacological activity	trophoblast glycoprotein	Anticancer, other	Biological > Protein > Antibody > Antibody-drug conjugate; Biological > Protein > Antibody > Bispecific antibody; Biological > Protein > Antibody > Monoclonal antibody, other; Small molecule > Synthetic small molecule						albumin; ALK; CD4; EGFR; ERBB2; ROS1	Companion Diagnosis; Diagnostic; Predictive; Predisposing; Prognostic	This is a Phase 1/2, open-label, multi-center, first-in-human, dose escalation and cohort expansion study evaluating multiple doses and schedules of intravenously administered JK06 in patients with unresectable locally, advanced or metastatic cancer. To evaluate JK06 for solid tumours known to express 5T4 To evaluate the safety, pharmacokinetics and preliminary efficacy of JK06. The primary objec…	Adverse Events Dose-limiting toxicities Maximum tolerated dose Safety and Tolerability Serious Adverse Event Treatment Emergent Adverse Events	Safety/Toxicity > Adverse Drug Reactions Safety/Toxicity > Safety/Tolerability Safety/Toxicity > Safety/Tolerability Safety/Toxicity > Safety/Tolerability Safety/Toxicity > Serious Adverse Events Safety/Toxicity > Adverse Drug Reactions	Dose-limiting Toxicity (DLT) [Time Frame: First 21 days of treatment.] The incidence of DLTs during the DLT assessment period. Dose-Finding [Time Frame: From First Patient Dosed to end of Escalation, up to 14 months.] Determination of the maximum-tolerated dose/recommended Phase 2 dose. Incidence of Treatment-Emergent Adverse Events [Safety and Tolerability] [Time Frame: First treatment through 2…	Area under the curve score Clinical benefit rate Cmax Complete response Immunogenicity (other timeframe) Immunogenicity Overall response rate Partial response Progression-free survival Response evaluation criteria in solid tumors Stable Disease Tmax	Pharmacokinetics/Pharmacodynamics > PK/PD Efficacy > Clinical Response/Remission Pharmacokinetics/Pharmacodynamics > PK/PD Efficacy > Clinical Response/Remission Efficacy > Immunological Response Safety/Toxicity > Adverse Drug Reactions Efficacy > Clinical Response/Remission Efficacy > Clinical Response/Remission Efficacy > Survival Efficacy > Clinical Response/Remission Efficacy > Clinical Respo…	Pharmacokinetics of JK06 [Time Frame: Day 1 of dosing through 7 days post last dose.] Maximum Plasma Concentration (Cmax) Pharmacokinetics of JK06 [Time Frame: Day 1 of dosing through 7 days post last dose.] Area Under the Curve (AUC) Immunogenicity of JK06 by blood level measurement [Time Frame: Day 1 of dosing through 7 days post last dose.] Lab draws at protocol defined intervals to measure Im…	2024-10-23	Actual							2028-04-01	Anticipated	2028-08-01	Anticipated
542468	20240215 MISP_3475-F93 NCT06667167 TrialTroveID-542468	A Prospective, Open-label, Single-arm, Phase II Study to Evaluate First Line Therapy for Extensive-stage Small Cell Lung Cancer (SCLC) Patients, Treated by Induction Carboplatin/etoposide/pembrolizumab Followed by Maintenance of Pembrolizumab/ Sacituzumab Govitecan	II	Open	Oncology	Oncology: Lung, Small Cell; Oncology: Neuroendocrine	Extensive; First line; Maintenance/Consolidation; Metastatic; PD-1 Naive; PD-L1 Naive; Pulmonary	Lung Neoplasms; Neuroendocrine Tumors; Small Cell Lung Carcinoma	Trialtrove	Shaare Zedek Medical Center	Sponsor	Academic					carboplatin etoposide sacituzumab govitecan pembrolizumab	DNA inhibitor DNA inhibitor; DNA topoisomerase II inhibitor; DNA repair enzyme inhibitor; Cell cycle inhibitor DNA topoisomerase I inhibitor PD-1 antagonist; Immuno-oncology therapy; Immune checkpoint inhibitor	Not applicable DNA topoisomerase II alpha DNA topoisomerase I; tumor associated calcium signal transducer 2 programmed cell death 1	Anticancer, alkylating Anticancer, other Anticancer, immunological Anticancer, immunological	Small molecule > Synthetic small molecule Small molecule > Semisynthetic small molecule Biological > Protein > Antibody > Antibody-drug conjugate; Biological > Protein > Antibody > Humanized monoclonal antibody; Small molecule > Synthetic small molecule Biological > Protein > Antibody > Humanized monoclonal antibody						insulin; TNFRSF9	Diagnostic; Predictive; Predisposing; Prognostic	Induction phase of carboplatin+etoposide+pembrolizumab followed by maintenance of Pembrolizumab+sacituzumab govitecan	Progression-free survival	Efficacy > Survival	Primary Outcome Measures Progression Free Survival [Time Frame: From date of randomization until the date of first documented progression or date of death from any cause, whichever came first, assessed up to 100 months] Hypothesis: The addition of SG to pembrolizumab in the post induction phase of the KEYNOTE-604 regimen will improve PFS of participants with first-line ES SCLC.				2024-12-24	Actual							2027-11-01	Anticipated	2028-11-01	Anticipated
541060	5-STAR 1-01 NCT06657222 TrialTroveID-541060	A Multicenter FIH Dose Escalation and Optimization Phase I/IIa Trial to Investigate Safety, Tolerability, PK, and Efficacy of the 5T4 ADC TUB-030 in Patients With Advanced Solid Tumors (5-STAR 1-01)	I/II	Open	Oncology	Oncology: Bladder; Oncology: Breast; Oncology: Cervical; Oncology: Colorectal; Oncology: Esophageal; Oncology: Gastric; Oncology: Head/Neck; Oncology: Lung, Non-Small Cell; Oncology: Lung, Small Cell; Oncology: Mesothelioma; Oncology: Neuroendocrine; Oncology: Osteosarcoma; Oncology: Pancreas; Oncology: Prostate; Oncology: Soft Tissue Sarcoma; Oncology: Unspecified Solid Tumor	Advanced; HER2 negative; HER2 positive; Metastatic; Pulmonary; Second line; Stage III; Stage IV; Triple receptor negative	Breast Neoplasms; Carcinoma, Non-Small-Cell Lung; Colorectal Neoplasms; Esophageal Neoplasms; Ewing Sarcoma; Fibrosarcoma; Head and Neck Neoplasms; Leiomyosarcoma; Liposarcoma; Mesothelioma; Neuroendocrine Tumors; Osteosarcoma; Pancreatic Neoplasms; Prostatic Neoplasms; Rhabdomyosarcoma; Sarcoma; Small Cell Lung Carcinoma; Stomach Neoplasms; Synovial Sarcoma; Triple Negative Breast Neoplasms; Ure…	Trialtrove	Tubulis	Sponsor	Industry, all other pharma	Germany		Munich	82152	TUB-030	DNA topoisomerase I inhibitor	DNA topoisomerase I; trophoblast glycoprotein	Anticancer, immunological	Biological > Protein > Antibody > Antibody-drug conjugate; Biological > Protein > Antibody > Monoclonal antibody, other; Small molecule > Synthetic small molecule						ERBB2; PARP1	Diagnostic; Predictive; Predisposing; Prognostic	The goal of this clinical trial is to learn if the drug TUB-030 works to treat solid cancer in adults. The study will also explore the safety of TUB-030. The main questions it aims to answer are: To determine the safety and tolerability of TUB-030 To determine the maximum tolerated dose of TUB-030 as a single drug given to patients with solid cancer Researchers will also compare doses of TUB-030 …	Common Terminology Criteria for Adverse Events Dose-limiting toxicities Maximum tolerated dose Safety and Tolerability	Safety/Toxicity > Adverse Drug Reactions Safety/Toxicity > Safety/Tolerability Safety/Toxicity > Safety/Tolerability Safety/Toxicity > Safety/Tolerability	Determination of MTD [Time Frame: From enrollment until 30 days after last study drug] The highest dose is defined at which no more than 1 of 3 patients have had a Dose Limiting Toxicity (DLT) according to NCI CTCAE V5.0 criteria Primary endpoints include safety and tolerability of TUB-030 as monotherapy, determination of the MTD and the recommended phase II doses.	Adverse Events Area under the curve score Circulating Tumor Cells Cmax Cmin Elimination half-life Immunogenicity (other timeframe) Immunogenicity Overall response rate Response evaluation criteria in solid tumors Tmax	Safety/Toxicity > Adverse Drug Reactions Pharmacokinetics/Pharmacodynamics > PK/PD Efficacy > Clinical Response/Remission Pharmacokinetics/Pharmacodynamics > PK/PD Pharmacokinetics/Pharmacodynamics > PK/PD Pharmacokinetics/Pharmacodynamics > PK/PD Efficacy > Immunological Response Safety/Toxicity > Adverse Drug Reactions Efficacy > Clinical Response/Remission Efficacy > Clinical Response/Remissio…	Number of patients with Adverse Events (AE) [Time Frame: From enrollment until 30 days after last study drug] Any medical event in a participant which may or may not have a causal relationship with this treatment. Maximum concentration (Cmax) [Time Frame: From enrollment until 30 days after last study drug] The concentration of TUB-030 (conjugated ADC), total mAb, and free payload (Cmax will be d…	2024-12-13	Actual							2028-12-01	Anticipated	2028-12-01	Anticipated
539693	TrialTroveID-539693	A phase I clinical study to evaluate safety and tolerability of CPO301 in recurrent or metastatic squamous NSCLC patients	I	Completed	Oncology	Oncology: Lung, Non-Small Cell	Second line; Squamous Cell; Stage III	Carcinoma, Non-Small-Cell Lung	Trialtrove	CSPC Pharmaceutical Group Co.	Sponsor	Industry, all other pharma	China		Shijiazhuang	050035	CPO-301	EGFR antagonist; DNA topoisomerase I inhibitor	DNA topoisomerase I; epidermal growth factor receptor	Anticancer, other	Biological > Protein > Antibody > Antibody-drug conjugate; Biological > Protein > Antibody > Humanized monoclonal antibody; Small molecule > Synthetic small molecule								To evaluate safety and tolerability of CPO301 in recurrent or metastatic squamous NSCLC patients	Safety and Tolerability	Safety/Toxicity > Safety/Tolerability																	2024-10-08	Actual
539692	TrialTroveID-539692	A phase I clinical study to evaluate safety and tolerability of CPO301 in recurrent or metastatic squamous NSCLC patients	I	Completed	Oncology	Oncology: Lung, Non-Small Cell	Second line; Squamous Cell; Stage III	Carcinoma, Non-Small-Cell Lung	Trialtrove	CSPC Pharmaceutical Group Co.	Sponsor	Industry, all other pharma	China		Shijiazhuang	050035	CPO-301	EGFR antagonist; DNA topoisomerase I inhibitor	DNA topoisomerase I; epidermal growth factor receptor	Anticancer, other	Biological > Protein > Antibody > Antibody-drug conjugate; Biological > Protein > Antibody > Humanized monoclonal antibody; Small molecule > Synthetic small molecule								To evaluate safety and tolerability of CPO301 in recurrent or metastatic squamous NSCLC patients	Safety and Tolerability	Safety/Toxicity > Safety/Tolerability																	2024-10-08	Actual
537599	CA244-0001 EUCT Number: 2024-514947-27-00 EudraCT Number: 2024-514947-27 NCI-2024-09548 NCT06618287 TrialTroveID-537599 U1111-1308-2752	A Phase I/IIa, Open-label, Dose-finding Study to Evaluate the Safety, Tolerability, Pharmacokinetics and Preliminary Efficacy of BMS-986507 (BL-B01D1) Combinations in Adult Participants With Advanced Solid Tumors	I/II	Open	Oncology	Oncology: Lung, Non-Small Cell; Oncology: Unspecified Solid Tumor	EGFR; Line of therapy N/A; Stage III; Stage IV	Carcinoma, Non-Small-Cell Lung; Lung Neoplasms	Trialtrove	Bristol-Myers Squibb	Sponsor	Industry, Top 20 Pharma	United States	NJ	Princeton	08543	izalontamab brengitecan	EGFR antagonist; ErbB-3 antagonist; DNA topoisomerase I inhibitor; Immuno-oncology therapy	epidermal growth factor receptor; erb-b2 receptor tyrosine kinase 3	Anticancer, immunological	Biological > Protein > Antibody > Antibody-drug conjugate; Biological > Protein > Antibody > Bispecific antibody	pembrolizumab osimertinib	PD-1 antagonist; Immuno-oncology therapy; Immune checkpoint inhibitor EGFR kinase inhibitor	programmed cell death 1 epidermal growth factor receptor	Anticancer, immunological Anticancer, immunological	Biological > Protein > Antibody > Humanized monoclonal antibody Small molecule; Small molecule > Synthetic small molecule	EGFR	Diagnostic; Predictive; Predisposing; Prognostic	The purpose of this study is to evaluate the safety, tolerability, drug levels, and preliminary efficacy of BMS-986507 combinations in adult participants with advanced solid tumors. Main objective Find out if BMS-986507 is safe and to determine the maximum dose that is safe for being given to the patients in combination with other treatments and select some safe doses to be evaluated in a large g…	Adverse Events Dose-limiting toxicities Serious Adverse Event	Safety/Toxicity > Adverse Drug Reactions Safety/Toxicity > Safety/Tolerability Safety/Toxicity > Serious Adverse Events	Primary Outcome Measures : Number of participants with adverse events (AEs) [Time Frame: Up to 3 years] Number of participants with serious adverse events (SAEs) [Time Frame: Up to 3 years] Number of participants with AEs meeting protocol defined dose-limiting toxicity (DLT) critera [Time Frame: Up to 3 years] Number of participants with AEs leading to discontinuation [Time Frame: Up to 3 years] …	Area under the curve score Cmax Duration of overall response Overall response rate - duration Overall response rate Tmax	Pharmacokinetics/Pharmacodynamics > PK/PD Pharmacokinetics/Pharmacodynamics > PK/PD Efficacy > Clinical Response/Duration Efficacy > Clinical Response/Remission Efficacy > Clinical Response/Remission Pharmacokinetics/Pharmacodynamics > PK/PD	Secondary Outcome Measures : Maximum observed serum concentration (Cmax) [Time Frame: Up to 3 years] Time of maximum observed concentration (Tmax) [Time Frame: Up to 3 years] Area under the concentration-time curve from time zero to time of last quantifiable concentration (AUC(0-T)) [Time Frame: Up to 3 years] Area under the serum concentration-time curve within a dosing interval (AUC(TAU)) [Time…	2025-02-04	Actual							2026-12-16	Anticipated	2027-12-23	Anticipated
537326	BB-1701-202 CTR20243614 TrialTroveID-537326	Phase II study of BB-1701 combined with sintilimab in patients with locally advanced/metastatic solid tumors	II	Open	Oncology	Oncology: Breast; Oncology: Lung, Non-Small Cell	Adenocarcinoma; HER2 low; Large Cell; PD-1 Naive; PD-L1 High; PD-L1 Naive; Second line; Stage III; Stage IV	Breast Neoplasms; Carcinoma, Non-Small-Cell Lung	Trialtrove	Bliss Biopharmaceutical (Hangzhou) Co.	Sponsor	Industry, all other pharma	China		Hangzhou		BB-1701	EGFR antagonist; Microtubule inhibitor; Tubulin inhibitor; Immuno-oncology therapy	erb-b2 receptor tyrosine kinase 2	Anticancer, immunological	Biological > Protein > Antibody > Antibody-drug conjugate; Biological > Protein > Antibody > Monoclonal antibody, other	sintilimab	PD-1 antagonist; Immuno-oncology therapy; Immune checkpoint inhibitor	programmed cell death 1	Anticancer, immunological	Biological > Protein > Antibody > Humanized monoclonal antibody	EPO; ERBB2; insulin; TNFRSF4; TNFRSF9; TPO	Diagnostic; Predictive; Predisposing; Prognostic	To evaluate the study of BB-1701 combined with sintilimab in patients with locally advanced/metastatic solid tumors	Adverse Events Cardiac Telemetry Overall response rate Safety and Tolerability Vital signs	Safety/Toxicity > Adverse Drug Reactions Safety/Toxicity > Cardiac Measures/Events Efficacy > Clinical Response/Remission Safety/Toxicity > Safety/Tolerability Safety/Toxicity > Serious Adverse Events	Primary endpoint and evaluation time Part I: All AEs and SAEs during the trial, as well as vital signs test values, physical examination results, laboratory test values, ECG parameters, and ECOG performance status score test results. Evaluation time: During clinical trials End point selection: Safety indicators Part II: ORR (IRC evaluation). During clinical trials Effectiveness Indicators	Clinical benefit rate Overall response rate - duration Overall response rate Overall survival Progression-free survival Safety and Tolerability	Efficacy > Clinical Response/Remission Efficacy > Clinical Response/Remission Efficacy > Clinical Response/Remission Efficacy > Survival Efficacy > Survival Safety/Toxicity > Safety/Tolerability	Secondary endpoints and evaluation time ORR, PFS, DCR, DOR, and OS assessed by IRC and/or investigators. During clinical trials Effectiveness Indicators PK parameters. During clinical trials Effectiveness Indicators The incidence of ADA. During clinical trials Safety indicators Relationship between BB-1701 efficacy and HER2 expression or mutation. During clinical trials Effectiveness Indicators	2024-12-18	Actual
536787	CIBI3009A101 CTR20244726 NCT06613009 TrialTroveID-536787	A Phase I Multicenter, Open-label Study of IBI3009 in Subjects With Unresectable, Locally Advanced or Metastatic Small Cell Lung Cancer and Other Neuroendocrine Carcinomas	I	Open	Oncology	Oncology: Lung, Small Cell; Oncology: Neuroendocrine; Oncology: Prostate	(N/A); Line of therapy N/A; Metastatic; Other; Pulmonary; Stage III; Stage IV	Carcinoma; Carcinoma, Neuroendocrine; Lung Neoplasms; Neuroendocrine Tumors; Prostatic Neoplasms; Small Cell Lung Carcinoma	Trialtrove	Innovent Biologics (Suzhou) Co. Roche	Sponsor Collaborator	Industry, all other pharma Industry, Top 20 Pharma	China Switzerland		Basel	215123 CH-4070	IBI-3009	DNA topoisomerase I inhibitor	delta like canonical Notch ligand 3; DNA topoisomerase I	Anticancer, other	Biological > Protein > Antibody > Antibody-drug conjugate; Small molecule > Synthetic small molecule						SLFN11	Diagnostic; Predictive; Prognostic	The main purpose of this study is to evaluate the safety and tolerability of IBI3009 and to determine the maximum tolerated dose (MTD) and/or the recommended Phase 2 Dose (RP2D) of IBI3009. To evaluate the safety, tolerability, anti-tumor activity, pharmacokinetic characteristics, immunogenicity and preliminary efficacy of IBI3009. To determine the maximum tolerated dose and/or recommended expans…	Adverse Events Cardiac Telemetry Change in oxygen saturation Dose-limiting toxicities Maximum tolerated dose Overall response rate Response evaluation criteria in solid tumors Safety and Tolerability Serious Adverse Event Vital signs	Safety/Toxicity > Adverse Drug Reactions Safety/Toxicity > Cardiac Measures/Events Efficacy > Respiratory Function Safety/Toxicity > Safety/Tolerability Safety/Toxicity > Safety/Tolerability Efficacy > Clinical Response/Remission Efficacy > Clinical Response/Remission Safety/Toxicity > Safety/Tolerability Safety/Toxicity > Serious Adverse Events Safety/Toxicity > Serious Adverse Events	Primary Outcome Measures Numbers of subjects with adverse events [Time Frame: Up to 3 years] defined as any untoward medical occurrence, whether or not there is a causal relationship with the study drug, in a clinical study subject from the time informed consent form is signed Number of subjects with clinically significant changes in physical examination results [Time Frame: Up to 3 years] Clinic…	Area under the curve score Clinical benefit rate Cmax Duration of overall response Elimination half-life Overall response rate Overall survival Plasma concentration Progression-free survival Response evaluation criteria in solid tumors Safety and Tolerability Time to response Tmax Volume of distribution	Pharmacokinetics/Pharmacodynamics > PK/PD Efficacy > Clinical Response/Remission Pharmacokinetics/Pharmacodynamics > PK/PD Efficacy > Clinical Response/Duration Pharmacokinetics/Pharmacodynamics > PK/PD Efficacy > Clinical Response/Remission Efficacy > Survival Pharmacokinetics/Pharmacodynamics > PK/PD Efficacy > Survival Efficacy > Clinical Response/Remission Safety/Toxicity > Safety/Tolerabilit…	Secondary Outcome Measures area under the curve (AUC) [Time Frame: Up to 3 years] area under the curve (AUC) of single and multiple doses of IBI3009 maximum concentration (Cmax) [Time Frame: Up to 3 years] maximum concentration (Cmax) of single and multiple doses of IBI3009 time to maximum concentration (Tmax) [Time Frame: Up to 3 years] time to maximum concentration (Tmax) of single and multiple…	2024-12-23	Actual							2027-08-30	Anticipated	2027-08-30	Anticipated
536768	CTR20244294 NCT06612151 TrialTroveID-536768 YL201-CN-302-01	A Multicenter, Randomized, Controlled, Open-label, Phase III Study to Compare the Efficacy and Safety of YL201 Versus Topotecan Hydrochloride in Subjects With Relapsed Small Cell Lung Cancer	III	Open	Oncology	Oncology: Lung, Small Cell; Oncology: Neuroendocrine	Extensive; Limited; Metastatic; Pulmonary; Second line	Lung Neoplasms; Neuroendocrine Tumors; Small Cell Lung Carcinoma	Trialtrove	MediLink Therapeutics (Suzhou) Co.	Sponsor	Industry, all other pharma	China		Suzhou		YL-201	DNA topoisomerase I inhibitor; Immuno-oncology therapy; Immune checkpoint inhibitor	CD276 molecule; DNA topoisomerase I	Anticancer, immunological	Biological > Protein > Antibody > Antibody-drug conjugate; Small molecule > Synthetic small molecule	topotecan (IV)	DNA topoisomerase I inhibitor	DNA topoisomerase I	Antiviral, anti-HIV; Anticancer, other; Radio/chemosensitizer	Small molecule; Small molecule > Semisynthetic small molecule			This study was designed to compare the efficacy and safety of YL201 with Topotecan Hydrochloride in subjects with relapsed small cell lung cancer (SCLC).	Overall survival	Efficacy > Survival	To compare the OS of YL201 versus topotecan hydrochloride in subjects with relapsed SCLC. [Time Frame: Approximately within 36 months] (OS) defined as the time interval from the first randomization to death due to any cause. The primary objective of this study is to assess whether treatment with YL201 prolongs overall survival (OS) compared with treatment of topotecan hydrochloride among subjects…	Adverse Events Area under the curve score Clinical benefit rate Cmax Common Terminology Criteria for Adverse Events Complete response Duration of overall response Elimination half-life Immunogenicity (other timeframe) Immunogenicity Overall response rate Partial response Progression-free survival Progressive disease rate Safety and Tolerability Stable Disease Time to response	Safety/Toxicity > Adverse Drug Reactions Pharmacokinetics/Pharmacodynamics > PK/PD Efficacy > Clinical Response/Remission Pharmacokinetics/Pharmacodynamics > PK/PD Safety/Toxicity > Adverse Drug Reactions Efficacy > Clinical Response/Remission Efficacy > Clinical Response/Duration Pharmacokinetics/Pharmacodynamics > PK/PD Efficacy > Immunological Response Safety/Toxicity > Adverse Drug Reactions …	To compare Investigator-assessed progression-free survival (PFS) of YL201 versus topotecan hydrochloride in subjects with relapsed SCLC. [Time Frame: Approximately within 36 months] PFS defined as the time interval from randomization to the first documented PD or death due to any cause, whichever occurs first. To compare Investigator-assessed objective response rate (ORR) of YL201 versus topoteca…	2024-12-06	Actual							2027-12-01	Anticipated	2030-12-01	Anticipated
535979	CTR20241426 JSKN016-101 NCT06592417 TrialTroveID-535979	To Evaluate the Phase I Clinical Study of JSKN016 in Chinese Patients With Advanced Malignant Solid Tumors	I	Open	Oncology	Oncology: Breast; Oncology: Lung, Non-Small Cell; Oncology: Unspecified Solid Tumor	ALK; BRAF; EGFR; Estrogen receptor positive; HER2 negative; KRAS; Line of therapy N/A; Progesterone receptor positive; Second line; Stage III; Stage IV; Triple receptor negative	Breast Neoplasms; Carcinoma, Non-Small-Cell Lung; Neoplasms	Trialtrove	Suzhou Alphamab Co./Alphamab Oncology {Jiangsu Alphamab Biopharmaceuticals Co.}	Sponsor	Industry, all other pharma	China		Suzhou	215125	JSKN-016	ErbB-3 antagonist; Immuno-oncology therapy	erb-b2 receptor tyrosine kinase 3; tumor associated calcium signal transducer 2	Anticancer, immunological	Biological > Protein > Antibody > Antibody-drug conjugate; Biological > Protein > Antibody > Bispecific antibody; Biological > Protein > Antibody > Monoclonal antibody, other						albumin; ALK; BRAF; EGFR; EGFR T790M; ERBB2; KRAS; KRAS G12C; RET; ROS1	Companion Diagnosis; Diagnostic; Predictive; Predisposing; Prognostic	This is a Phase I open, multi-center, first-in-human study evaluating JSKN016 in subjects with advanced metastatic solid tumors, divided into dose escalation and dose extension. To evaluate the safety, tolerability, pharmacokinetics/pharmacodynamics, and antitumor activity of JSKN016 in Chinese subjects with advanced malignant solid tumors.	Adverse Events Cardiac Telemetry Complete response Dose-limiting toxicities Maximum tolerated dose Overall response rate Partial response Response evaluation criteria in solid tumors Safety and Tolerability Serious Adverse Event Treatment Emergent Adverse Events	Safety/Toxicity > Adverse Drug Reactions Safety/Toxicity > Cardiac Measures/Events Efficacy > Clinical Response/Remission Safety/Toxicity > Safety/Tolerability Safety/Toxicity > Safety/Tolerability Efficacy > Clinical Response/Remission Efficacy > Clinical Response/Remission Efficacy > Clinical Response/Remission Safety/Toxicity > Safety/Tolerability Safety/Toxicity > Serious Adverse Events Safet…	Incidence of DLTs [Time Frame: 21 days after the first dose for subjects at dose escalation stage] DLTs are defined as one or more serious toxic reactions that occur within 21 days (Q3W) after the start of dosing and are determined to be reasonably associated with the study drug The frequency and severity of treatment-related adverse events (TEAE), treatment-related adverse events (TRAE), and ser…	Accumulation index Area under the curve score Clinical benefit rate Cmax Duration of overall response Elimination half-life Elimination rate Immunogenicity (other timeframe) Immunogenicity Neutralizing antibody response Overall response rate - duration Overall response rate Overall survival Plasma concentration Progression-free survival Progressive disease rate Response evaluation criteria in sol…	Pharmacokinetics/Pharmacodynamics > PK/PD Pharmacokinetics/Pharmacodynamics > PK/PD Efficacy > Clinical Response/Remission Pharmacokinetics/Pharmacodynamics > PK/PD Efficacy > Clinical Response/Duration Pharmacokinetics/Pharmacodynamics > PK/PD Pharmacokinetics/Pharmacodynamics > PK/PD Efficacy > Immunological Response Safety/Toxicity > Adverse Drug Reactions Efficacy > Immunological Response Eff…	Clinical benefit rates (CBR) [Time Frame: Postdose of last participant up to 1 year] Clinical benefit rate (CR+PR+\[stable disease (SD) ≥ 6 months\]) is defined as those participants with best response as CR or PR or else SD with a duration of at least 6 months. SD for 6 months duration was defined as the time from the first dose to the first documentation of PD or to the last adequate response a…	2024-04-30	Actual							2026-05-17	Anticipated	2026-12-31	Anticipated
535921	CTR20243391 NCT06589778 SHR-A2102-206 TrialTroveID-535921	Safety, Tolerability, and Efficacy of SHR-A2102 in Combination With Adebrelimab, With SHR-8068, in Subjects With Locally Advanced or Metastatic Non-Small Cell Lung Cancer: A Phase IB/II Open-Label, Multicenter Clinical Study	I/II	Open	Oncology	Oncology: Lung, Non-Small Cell; Oncology: Unspecified Solid Tumor	Line of therapy N/A; Stage III; Stage IV	Carcinoma, Non-Small-Cell Lung; Lung Neoplasms	Trialtrove	Jiangsu Hengrui Pharmaceuticals Co./Shanghai Hengrui Pharmaceutical	Sponsor	Industry, all other pharma	China		Lianyungang	222047	adebrelimab ipilimumab, CStone Pharmaceuticals SHR-A2102	PD-L1 antagonist; Immuno-oncology therapy; Immune checkpoint inhibitor CTLA4 antagonist; Immuno-oncology therapy; Immune checkpoint inhibitor Nectin-4 antagonist; Immuno-oncology therapy; Immune checkpoint inhibitor	CD274 molecule cytotoxic T-lymphocyte associated protein 4 nectin cell adhesion molecule 4	Anticancer, immunological Anticancer, immunological Anticancer, immunological	Biological > Protein > Antibody > Humanized monoclonal antibody; Biological > Protein > Antibody > Monoclonal antibody, other; Reformulation Biological > Biological, other > Biosimilar; Biological > Protein > Antibody > Human monoclonal antibody; Biological > Protein > Antibody > Monoclonal antibody, other Biological > Protein > Antibody > Antibody-drug conjugate; Small molecule > Synthetic small…	undisclosed - chemotherapy	Unidentified pharmacological activity		Anticancer, other	Small molecule > Synthetic small molecule			This study is a multicenter, open-label, dose-finding/efficacy-expanding Phase IB/II clinical trial to evaluate SHR-A2102 in combination with adebelimab in combination with SHR-8068 in patients with locally advanced or metastatic non-small cell lung cancer. The study consists of two phases: Phase IB to explore the safety/tolerability of SHR-A2102 in combination with adebelimab in combination with…	Adverse Events Overall response rate Response evaluation criteria in solid tumors	Safety/Toxicity > Adverse Drug Reactions Efficacy > Clinical Response/Remission Efficacy > Clinical Response/Remission	Determination of Recommended Phase II dose (RP2D) [Time Frame: From first dose of study treatment until the end of Cycle 1（up to 21 days）] Objective Response Rate (ORR) [Time Frame: From time of first dose of SHR-A2102 or Adebrelimab or SHR-8068 until the date of objective disease progression or death (up to 12 months)] The percentage of participants with a confirmed CR or PR according to RECIST …	Clinical benefit rate Duration of overall response Overall response rate Overall survival Progression-free survival	Efficacy > Clinical Response/Remission Efficacy > Clinical Response/Duration Efficacy > Clinical Response/Remission Efficacy > Survival Efficacy > Survival	Disease Control Rate (DCR) [Time Frame: From time of first dose of SHR-A2102 or Adebrelimab or SHR-8068 until the date of objective disease progression or death (up to 12 months)] The percentage of participants who have a best objective response of confirmed CR or PR or who have SD after start of treatment. Duration of Response (DoR) [Time Frame: From time of first dose of objective disease progr…	2024-09-27	Actual							2026-04-30	Anticipated	2026-04-30	Anticipated
535636	AMT-754-01 NCT06597721 Tiffany-01 TrialTroveID-535636	First-in-Human, Phase 1 Study of AMT-754, a Targeting Tissue Factor Antibody-Drug Conjugate, in Patients With Advanced Solid Tumors	I	Open	Oncology	Oncology: Bile Duct (Cholangiocarcinoma); Oncology: Cervical; Oncology: Endometrial; Oncology: Esophageal; Oncology: Head/Neck; Oncology: Lung, Non-Small Cell; Oncology: Lung, Small Cell; Oncology: Neuroendocrine; Oncology: Ovarian; Oncology: Pancreas; Oncology: Unspecified Solid Tumor	(N/A); Metastatic; Pulmonary; Second line; Squamous Cell; Stage III; Stage IV; Unresectable	Bile Duct Neoplasms; Carcinoma, Non-Small-Cell Lung; Cholangiocarcinoma; Endometrial Neoplasms; Esophageal Neoplasms; Head and Neck Neoplasms; Neoplasms; Neuroendocrine Tumors; Ovarian Neoplasms; Pancreatic Neoplasms; Small Cell Lung Carcinoma; Uterine Cervical Neoplasms	Trialtrove	Multitude Therapeutics	Sponsor	Industry, all other pharma	United States	CA	Redwood City	94063	AMT-754	Unidentified pharmacological activity	Unspecified	Anticancer, other	Biological > Protein > Antibody > Antibody-drug conjugate; Small molecule > Synthetic small molecule								This first-in-human study will evaluate the Maximum Tolerated Dose (MTD) / the Recommended Phase 2 Dose (RP2D), safety, tolerability, anti-tumor activity, pharmacokinetics, pharmacodynamics and immunogenicity of AMT-754, in Patients with Advanced Solid Tumors To evaluate the safety, pharmacokinetics, and preliminary efficacy of ADCE-T02 as a monotherapy in patients with advanced solid tumors	Adverse Events Common Terminology Criteria for Adverse Events Dose-limiting toxicities Maximum tolerated dose Safety and Tolerability	Safety/Toxicity > Adverse Drug Reactions Safety/Toxicity > Adverse Drug Reactions Safety/Toxicity > Safety/Tolerability Safety/Toxicity > Safety/Tolerability Safety/Toxicity > Safety/Tolerability	Recommended Phase 2 Dose (RP2D) [Time Frame: Up to 24 months] The RP2D will be determined using dose limiting toxicities (DLTs) and all other available study data Maximum Tolerated Dose (MTD) [Time Frame: Up to 24 months] The MTD will be determined using DLTs Type, incidence and severity of Adverse Events [Time Frame: Up to 24 months] Safety and tolerability profile assessed by the Common Termino…	Area under the curve score Clinical benefit rate Complete response Elimination half-life Immunogenicity (other timeframe) Immunogenicity Overall response rate Partial response Progression-free survival Response evaluation criteria in solid tumors Stable Disease Tmax	Pharmacokinetics/Pharmacodynamics > PK/PD Efficacy > Clinical Response/Remission Efficacy > Clinical Response/Remission Pharmacokinetics/Pharmacodynamics > PK/PD Efficacy > Immunological Response Safety/Toxicity > Adverse Drug Reactions Efficacy > Clinical Response/Remission Efficacy > Clinical Response/Remission Efficacy > Survival Efficacy > Clinical Response/Remission Efficacy > Clinical Respo…	Overall Response Rate (ORR) according to the Response Evaluation Criteria in Solid Tumors (RECIST) v1.1 Proportion of patients achieving Complete Response (CR) or Partial Response (PR) Up to 24 months Disease Control Rate (DCR) according to the RECIST v1.1 Proportion of patients achieving CR, PR or Stable Disease (SD) Up to 24 months Progression-free Survival (PFS) Time from date of start of trea…	2024-11-25	Actual							2026-06-30	Anticipated	2026-12-31	Anticipated
535614	BG-C477-101 CTR20244563 NCT06596473 TrialTroveID-535614	A Multicenter, Open-Label, Phase Ia/b First-in-Human Study to Investigate the Safety, Tolerability, Pharmacokinetics, Pharmacodynamics, and Preliminary Antitumor Activity of BG-C477 in Patients With Selected Advanced Solid Tumors	I	Open	Oncology	Oncology: Anal; Oncology: Bile Duct (Cholangiocarcinoma); Oncology: Colorectal; Oncology: Esophageal; Oncology: Gallbladder; Oncology: Gastric; Oncology: Liver; Oncology: Lung, Non-Small Cell; Oncology: Pancreas; Oncology: Small Intestine; Oncology: Unspecified Solid Tumor	Stage III; Stage IV; Third line; Unresectable	Anus Neoplasms; Bile Duct Neoplasms; Carcinoma, Non-Small-Cell Lung; Cholangiocarcinoma; Colorectal Neoplasms; Esophageal Neoplasms; Gallbladder Neoplasms; Intestinal Neoplasms; Liver Neoplasms; Neoplasms; Pancreatic Neoplasms; Stomach Neoplasms	Trialtrove	BeiGene	Sponsor	Industry, all other pharma	China		Beijing	102206	BG-C477	Carcinoembryonic antigen inhibitor; Immuno-oncology therapy; Immune checkpoint inhibitor	carcinoembryonic antigen related cell adhesion molecule 5	Anticancer, other	Biological > Protein > Antibody > Antibody-drug conjugate; Small molecule > Synthetic small molecule	capecitabine bevacizumab	DNA synthesis inhibitor; Thymidylate synthase inhibitor; RNA synthesis inhibitor Vascular endothelial growth factor receptor 1 antagonist; Vascular endothelial growth factor receptor antagonist; Angiogenesis inhibitor	thymidylate synthetase vascular endothelial growth factor A	Anticancer, antimetabolite Anticancer, immunological; Neurological	Small molecule; Small molecule > Synthetic small molecule Biological > Protein > Antibody > Humanized monoclonal antibody; Biological > Protein > Antibody > Monoclonal antibody, other	TOP1	Diagnostic; Predictive; Prognostic	The purpose of this study is to evaluate the safety, tolerability, pharmacokinetics, pharmacodynamics, and preliminary antitumor activity of BG-C477 alone and in combination with anticancer agents in participants with selected advanced solid tumors.	Adverse Events Complete response Dose-limiting toxicities Maximum tolerated dose Overall response rate Partial response Response evaluation criteria in solid tumors Safety and Tolerability Serious Adverse Event	Safety/Toxicity > Adverse Drug Reactions Efficacy > Clinical Response/Remission Safety/Toxicity > Safety/Tolerability Safety/Toxicity > Safety/Tolerability Efficacy > Clinical Response/Remission Efficacy > Clinical Response/Remission Efficacy > Clinical Response/Remission Safety/Toxicity > Safety/Tolerability Safety/Toxicity > Serious Adverse Events	Phase 1a: Number of Participants with Adverse Events (AEs) and Serious Adverse Events (SAEs) [Time Frame: From first dose of the study drug(s) to 30 days after the last dose (up to approximately 2 years)] Number of participants with AEs and SAEs, including findings from abnormal laboratory assessments, and that meet protocol-defined dose-limiting toxicity (DLT) criteria or protocol-defined Advers…	Adverse Events Area under the curve score Clinical benefit rate Cmax Cmin Dose-limiting toxicities Drug clearance Duration of overall response Elimination half-life Immunogenicity (other timeframe) Immunogenicity Overall response rate - duration Overall response rate Plasma concentration Progression-free survival Response evaluation criteria in solid tumors Safety and Tolerability Stable Disease …	Safety/Toxicity > Adverse Drug Reactions Pharmacokinetics/Pharmacodynamics > PK/PD Efficacy > Clinical Response/Remission Pharmacokinetics/Pharmacodynamics > PK/PD Pharmacokinetics/Pharmacodynamics > PK/PD Safety/Toxicity > Safety/Tolerability Pharmacokinetics/Pharmacodynamics > PK/PD Efficacy > Clinical Response/Duration Pharmacokinetics/Pharmacodynamics > PK/PD Efficacy > Immunological Response…	Phase 1a: ORR [Time Frame: Approximately 1 year] ORR is defined as the percentage of participants with best overall response of CR or PR, as assessed by the investigator per RECIST v1.1. Phase 1a and 1b: Duration of Response (DOR) [Time Frame: Approximately 2 years] DOR is defined as the time from the first determination of an objective response until first documentation of disease progression or…	2024-10-03	Actual							2028-10-27	Anticipated	2028-10-27	Anticipated
534474	ChiCTR2400089402 CTR20243338 SYS6010-003 TrialTroveID-534474	A open-label multicenter PhaseⅠ/II Clinical Study to Evaluate the Safety, Tolerability, Pharmacokinetic Profile and Preliminary Efficacy of SYS6010 in combination with Enlonstobart ± chemotherapy in patients with EGFR and ALK wild type locally advanced or metastatic NSCLC and other advanced solid tumor	I/II	Open	Oncology	Oncology: Lung, Non-Small Cell; Oncology: Unspecified Solid Tumor	Adenocarcinoma; Large Cell; Second line; Squamous Cell; Stage III; Stage IV	Carcinoma, Non-Small-Cell Lung	Trialtrove	(Other Hospital/Academic/Medical Center) CSPC Pharmaceutical Group Co./CSPC NBP Pharmaceutical Co./CSPC Megalith Biopharmaceutical Co. {CSPC Jushi Biopharmaceutical Co.}	Sponsor Sponsor	Academic Industry, generic	China		Shijiazhuang	050035	enlonstobart SYS-6010	PD-1 antagonist; Immuno-oncology therapy; Immune checkpoint inhibitor Unidentified pharmacological activity	programmed cell death 1 epidermal growth factor receptor	Anticancer, immunological Anticancer, other	Biological > Protein > Antibody > Human monoclonal antibody Biological > Protein > Antibody > Antibody-drug conjugate; Small molecule > Synthetic small molecule	carboplatin cisplatin	DNA inhibitor DNA inhibitor; DNA synthesis inhibitor	Not applicable Not applicable	Anticancer, alkylating Anticancer, alkylating	Small molecule > Synthetic small molecule Small molecule > Synthetic small molecule	ALK; EIF3M; EPO; THPO; TPO	Companion Diagnosis; Diagnostic; Predictive; Predisposing; Prognostic	To evaluate the safety and tolerability of SYS6010 in combination with Enlonstobart ± chemotherapy in patients with EGFR and ALK wild type locally advanced or metastatic NSCLC and other advanced solid tumor; To determine the maximum tolerated dose (MTD) (if any) of SYS6010 in combination with Enlonstobart ± chemotherapy and the recommended Phase II dose (RP2D)	Adverse Events Dose-limiting toxicities Maximum tolerated dose Overall response rate Safety and Tolerability Serious Adverse Event	Safety/Toxicity > Adverse Drug Reactions Safety/Toxicity > Safety/Tolerability Safety/Toxicity > Safety/Tolerability Efficacy > Clinical Response/Remission Safety/Toxicity > Safety/Tolerability Safety/Toxicity > Serious Adverse Events	Occurrence and frequency of Adverse Event (AE); Serious Adverse Event (SAE); Dose-limiting Toxicity (DLT); The maximum tolerated dose (MTD) (if available); Recommended phase 2 dose (RP2D); Objective Response Rate (ORR) Primary endpoint and evaluation time 1 Safety endpoints: adverse events (AEs), serious adverse events (SAEs); The entire research cycle Safety indicators 2 Dose-limiting toxicity (…	Clinical benefit rate Immunogenicity (other timeframe) Immunogenicity Neutralizing antibody response Overall response rate - duration Overall survival Plasma concentration Progression-free survival Safety and Tolerability	Efficacy > Clinical Response/Remission Efficacy > Immunological Response Safety/Toxicity > Adverse Drug Reactions Efficacy > Immunological Response Efficacy > Clinical Response/Remission Efficacy > Survival Pharmacokinetics/Pharmacodynamics > PK/PD Efficacy > Survival Safety/Toxicity > Safety/Tolerability	plasma concentration and/or PK Parameters of toxin-binding antibodies, total antibodies and JS-1 after single or continuous administration of SYS6010; Serum concentration of Enlonstobart; Immunogenicity: incidence and titer of anti-SYS6010/ Enlonstobart antibodies (ADA) and neutralizing antibodies (if applicable); proportion of ADA positive participants, the time and duration of the first ADA pos…	2024-09-14	Actual							2027-09-30	Anticipated
532749	CTR20243230 SYS6010-002 TrialTroveID-532749	A randomized, open-label, multicenter, Phase Ib/III clinical trial to evaluate the safety and efficacy of SYS6010 combined with osimertinib in patients with locally advanced or metastatic non-small cell lung cancer with EGFR mutations	III	Planned	Oncology	Oncology: Lung, Non-Small Cell	EGFR; Second line; Stage III; Stage IV	Carcinoma, Non-Small-Cell Lung	Trialtrove	CSPC Pharmaceutical Group Co./CSPC NBP Pharmaceutical Co./CSPC Megalith Biopharmaceutical Co. {CSPC Jushi Biopharmaceutical Co.}	Sponsor	Industry, generic	China		Shijiazhuang	050035	SYS-6010	Unidentified pharmacological activity	epidermal growth factor receptor	Anticancer, other	Biological > Protein > Antibody > Antibody-drug conjugate; Small molecule > Synthetic small molecule	osimertinib (tablet)	EGFR kinase inhibitor	epidermal growth factor receptor	Anticancer, immunological	Small molecule; Small molecule > Synthetic small molecule	CYP3A4; EGFR; EGFR L858R; EPO; SLCO1B1; SLCO1B3; TPO	Diagnostic; Predictive; Predisposing; Prognostic	To evaluate the safety and efficacy of SYS6010 combined with osimertinib in patients with locally advanced or metastatic non-small cell lung cancer with EGFR mutations	Adverse Events Dose-limiting toxicities Maximum tolerated dose Overall response rate Progression-free survival Safety and Tolerability Serious Adverse Event	Safety/Toxicity > Adverse Drug Reactions Safety/Toxicity > Safety/Tolerability Safety/Toxicity > Safety/Tolerability Efficacy > Clinical Response/Remission Efficacy > Survival Safety/Toxicity > Safety/Tolerability Safety/Toxicity > Serious Adverse Events	Primary objectives: Phase Ib: Evaluate the safety, tolerability and preliminary efficacy of SYS6010 combined with osimertinib in participants with EGFR-mutated locally advanced or metastatic NSCLC; determine the MTD (if any) and RP3D of SYS6010 combined with osimertinib. Phase III: Evaluate the efficacy of SYS6010 combined with osimertinib in participants with EGFR-mutated locally advanced or met…	Adverse Events Clinical benefit rate Immunogenicity (other timeframe) Immunogenicity Neutralizing antibody response Overall response rate Overall survival Progression-free survival Safety and Tolerability	Safety/Toxicity > Adverse Drug Reactions Efficacy > Clinical Response/Remission Efficacy > Immunological Response Safety/Toxicity > Adverse Drug Reactions Efficacy > Immunological Response Efficacy > Clinical Response/Remission Efficacy > Survival Efficacy > Survival Safety/Toxicity > Safety/Tolerability	Secondary objectives: Phase Ib: Evaluate the preliminary efficacy of SYS6010 combined with osimertinib in participants with EGFR-mutated locally advanced or metastatic NSCLC; Phase III: Further evaluate the safety of SYS6010 combined with osimertinib in participants with EGFR-mutated locally advanced or metastatic NSCLC; Evaluate the PK characteristics and immunogenicity of SYS6010 combined with …
532583	CTR20250985 M25-274 NCT06568939 TrialTroveID-532583	A Phase II, Open-Label, Randomized, Global Study of Three Telisotuzumab Vedotin Regimens in Subjects With Previously Treated c-Met Overexpressing, EGFR Wildtype, Locally Advanced/Metastatic Non-Squamous Non-Small Cell Lung Cancer	II	Open	Oncology	Oncology: Lung, Non-Small Cell	Adenocarcinoma; EGFR; Large Cell; MET Amplification/Alteration; Second line; Stage III; Stage IV	Carcinoma, Non-Small-Cell Lung; Lung Neoplasms	Trialtrove	AbbVie BSP Pharmaceuticals	Sponsor Collaborator	Industry, Top 20 Pharma Miscellaneous	United States Italy	IL	North Chicago Latina	IL 60064 04013	telisotuzumab vedotin	Hepatocyte growth factor antagonist; Tubulin inhibitor; Tubulin polymerization inhibitor; Immuno-oncology therapy	MET proto-oncogene, receptor tyrosine kinase	Anticancer, immunological	Biological > Protein > Antibody > Antibody-drug conjugate; Biological > Protein > Antibody > Monoclonal antibody, other						EGFR	Diagnostic; Predictive; Predisposing; Prognostic	Cancer is a condition where cells in a specific part of body grow and reproduce uncontrollably. Non-small cell lung cancer (NSCLC) is a solid tumor, a disease in which cancer cells form in the tissues of the lung. The purpose of this study is to assess how safe telisotuzumab vedotin is in adult participants with NSCLC. Change in disease activity and adverse events will be assessed. Telisotuzumab …	Adverse Events Complete response Neuropathy Overall response rate Partial response Response evaluation criteria in solid tumors Safety and Tolerability Treatment Emergent Adverse Events	Safety/Toxicity > Adverse Drug Reactions Efficacy > Clinical Response/Remission Safety/Toxicity > Adverse Drug Reactions Efficacy > Clinical Response/Remission Efficacy > Clinical Response/Remission Efficacy > Clinical Response/Remission Safety/Toxicity > Safety/Tolerability Safety/Toxicity > Adverse Drug Reactions	Primary Outcome Measures Percentage of Participants with Treatment-Emergent Adverse Events (AE)s (Any-grade and Grade >= 2) [Time Frame: Up to Approximately 3 Years] An AE is defined as any untoward medical occurrence, inappropriate participant management decision, unintended disease or injury or any untoward clinical signs (including an abnormal laboratory finding) in participants, users or othe…	Common Terminology Criteria for Adverse Events Duration of overall response Functional Assessment of Cancer Therapy-Anemia Functional Assessment of Cancer Therapy-General Overall response rate Overall survival Patient-Reported Outcomes version of the Common Terminology Criteria for Adverse Events Plasma concentration Progression-free survival Response evaluation criteria in solid tumors Safety an…	Safety/Toxicity > Adverse Drug Reactions Efficacy > Clinical Response/Duration Efficacy > Health-Related Quality Of Life (Patient Reported Outcomes) (Efficacy) Efficacy > Health-Related Quality Of Life (Patient Reported Outcomes) (Efficacy) Efficacy > Clinical Response/Remission Efficacy > Survival Safety/Toxicity > Adverse Events (Patient Reported Outcomes) Pharmacokinetics/Pharmacodynamics > PK…	Secondary Outcome Measures Concentrations of Telisotuzumab Vedotin Conjugate in Serum [Time Frame: Up to 26 Weeks] Concentrations of telisotuzumab vedotin conjugate in serum. Concentrations of Monomethylauristatin E (MMAE) Payload in Plasma [Time Frame: Up to 26 Weeks] Concentrations of MMAE payload in plasma. Percentage of Participants with Antidrug Antibodies (ADAs) of Telisotuzumab Vedotin [Ti…	2025-01-20	Actual							2028-02-01	Anticipated	2028-02-01	Anticipated
532289	D926TC00001 EUCT Number: 2024-512195-35-00 jRCT2061240062 NCT06564844 TrialTroveID-532289 TROPION-Lung12	A Phase III, Randomised, Open-label, Global Study of Adjuvant Datopotamab Deruxtecan (Dato-DXd) in Combination With Rilvegostomig or Rilvegostomig Monotherapy Versus Standard of Care, Following Complete Tumour Resection, in Participants With Stage I Adenocarcinoma Non-small Cell Lung Cancer Who Are ctDNA-positive or Have High-risk Pathological Features (TROPION-Lung12)	III	Open	Oncology	Oncology: Lung, Non-Small Cell	Adenocarcinoma; Adjuvant; Stage I	Adenocarcinoma; Carcinoma, Non-Small-Cell Lung; Lung Neoplasms	Trialtrove	AstraZeneca Daiichi Sankyo	Sponsor Collaborator	Industry, Top 20 Pharma Industry, all other pharma	United Kingdom Japan		Cambridge Chuo-ku	CB2 0AA 103-8426	datopotamab deruxtecan rilvegostomig	DNA topoisomerase I inhibitor; TROP2 inhibitor PD-1 antagonist; TIGIT receptor antagonist; Immuno-oncology therapy; Immune checkpoint inhibitor	DNA topoisomerase I; tumor associated calcium signal transducer 2 programmed cell death 1; T cell immunoreceptor with Ig and ITIM domains	Anticancer, other Anticancer, immunological	Biological > Protein > Antibody > Antibody-drug conjugate; Small molecule > Synthetic small molecule Biological > Protein > Antibody > Bispecific antibody	pemetrexed disodium cisplatin tegafur + uracil, Taiho vinorelbine carboplatin (iv) etoposide (intravenous)	Phosphoribosylglycinamide formyltransferase inhibitor; Dihydrofolate reductase inhibitor; Thymidylate synthase inhibitor DNA inhibitor; DNA synthesis inhibitor DNA synthesis inhibitor; Thymidylate synthase inhibitor Microtubule inhibitor; Tubulin inhibitor; Apoptosis stimulant; Vinca alkaloid DNA inhibitor DNA inhibitor; DNA topoisomerase II inhibitor; DNA repair enzyme inhibitor; Cell cycle inhi…	dihydrofolate reductase; phosphoribosylglycinamide formyltransferase, phosphoribosylglycinamide synthetase, phosphoribosylaminoimidazole synthetase; thymidylate synthetase Not applicable thymidylate synthetase Unspecified Not applicable	Anticancer, antimetabolite; Antipsoriasis; Antiarthritic, other Anticancer, alkylating Anticancer, antimetabolite Anticancer, other Anticancer, alkylating Anticancer, other	Small molecule > Synthetic small molecule Small molecule > Synthetic small molecule Small molecule > Synthetic small molecule Small molecule > Semisynthetic small molecule Small molecule > Synthetic small molecule Small molecule > Synthetic small molecule	ALK	Companion Diagnosis; Diagnostic; Predictive; Predisposing; Prognostic	This is a Phase III, randomised, open-label, multicentre, global study assessing the efficacy and safety of adjuvant Dato-DXd in combination with rilvegostomig compared with SoC, after complete surgical resection (R0) in participants with Stage I adenocarcinoma NSCLC who are ctDNA-positive, as determined by the Sponsor-designated ctDNA assay, or have at least one high-risk pathological feature. T…	Circulating Tumor Cells Disease-free survival Resection rate Safety and Tolerability	Efficacy > Clinical Response/Remission Efficacy > Survival Efficacy > Clinical Response/Remission Safety/Toxicity > Safety/Tolerability	Disease-Free Survival (DFS) using BICR in participants with Stage I adenocarcinoma NSCLC who are ctDNA-positive or having at least one high-risk pathological feature treated with adjuvant Dato-DXd in combination with rilvegostomig relative to SoC [Time Frame: From date of randomisation up to approximately 10 years.] The analysis will include all randomised participants as randomised. All events w…	Immunogenicity (other timeframe) Immunogenicity Neutralizing antibody response Overall survival Patient-Reported Outcomes Measurement Information System Quality of Life Safety and Tolerability	Efficacy > Immunological Response Safety/Toxicity > Adverse Drug Reactions Efficacy > Immunological Response Efficacy > Survival Efficacy > Health-Related Quality Of Life (Patient Reported Outcomes) (Efficacy) HEOR > Health-Related Quality Of Life Safety/Toxicity > Safety/Tolerability	Overall Survival (OS) in participants with Stage I adenocarcinoma NSCLC who are ctDNA-positive or having at least one high-risk pathological feature treated with adjuvant Dato-DXd in combination with rilvegostomig relative to SoC [Time Frame: From date of randomisation up to approximately 10 years.] The analysis will include all randomised participants as randomised. All deaths will be included, …	2024-10-15	Actual							2033-05-19	Anticipated	2035-01-19	Anticipated
531483	EUCT number: 2024-512299-37-00 jRCT2031240343 NCT06555744 TrialTroveID-531483 ZWI-ZW191-101	A Phase I, Open-label, Multicenter Study to Assess the Safety, Tolerability, Pharmacokinetics, and Preliminary Anti-tumor Activity of Ascending Doses of a Folate Receptor Alpha Antibody Drug Conjugate, ZW191, in Participants With Advanced Solid Tumors	I	Open	Oncology	Oncology: Cervical; Oncology: Endometrial; Oncology: Fallopian Tube; Oncology: Lung, Non-Small Cell; Oncology: Ovarian; Oncology: Primary Peritoneal; Oncology: Vaginal; Oncology: Vulvar	(N/A); Adenocarcinoma; Large Cell; Line of therapy N/A; Second line; Stage III; Stage IV	Carcinoma, Non-Small-Cell Lung; Endometrial Neoplasms; Fallopian Tube Neoplasms; Neoplasms; Ovarian Neoplasms; Peritoneal Neoplasms; Uterine Cervical Neoplasms; Vaginal Neoplasms; Vulvar Neoplasms	Trialtrove	Zymeworks	Sponsor	Industry, all other pharma	Canada	BC	Vancouver	V6H3V9	ZW-191	DNA topoisomerase I inhibitor	DNA topoisomerase I; folate receptor alpha	Anticancer, other	Biological > Protein > Antibody > Antibody-drug conjugate; Small molecule > Synthetic small molecule						NSUN2; PTK7	Diagnostic; Prognostic	The purpose of this study is to find out if ZW191 is safe and can treat participants with advanced cancers, including ovarian, endometrial, and non-small cell lung cancers. To evaluate the safety and tolerability of the investigational therapy ZW191 in the treatment of advanced folate receptor-⍺ (FR⍺)-expressing solid tumors including ovarian, endometrial, and non-small cell lung (NSCLC) cancers.…	Adverse Events Common Terminology Criteria for Adverse Events Complete response Dose-limiting toxicities Overall response rate Partial response Response evaluation criteria in solid tumors Serious Adverse Event	Safety/Toxicity > Adverse Drug Reactions Safety/Toxicity > Adverse Drug Reactions Efficacy > Clinical Response/Remission Safety/Toxicity > Safety/Tolerability Efficacy > Clinical Response/Remission Efficacy > Clinical Response/Remission Efficacy > Clinical Response/Remission Safety/Toxicity > Serious Adverse Events	Primary Outcomes: Incidence of dose-limiting toxicities (DLTs; Part 1) [Time Frame: Up to 3 weeks] Number of participants who experienced a DLT. DLTs include specifically defined adverse events (AEs) considered to be related to ZW191 Incidence of adverse events (AEs; Parts 1 and 2) [Time Frame: Up to approximately 2 years] Number of participants who experienced AEs, adverse events of special inte…	Clinical benefit rate Duration of overall response Overall response rate - duration Overall response rate Plasma concentration Progression-free survival Progressive disease rate Response evaluation criteria in solid tumors Stable Disease	Efficacy > Clinical Response/Remission Efficacy > Clinical Response/Duration Efficacy > Clinical Response/Remission Efficacy > Clinical Response/Remission Pharmacokinetics/Pharmacodynamics > PK/PD Efficacy > Survival Efficacy > Clinical Response/Progression Efficacy > Clinical Response/Remission Efficacy > Clinical Response/Remission	Secondary Outcomes: Confirmed objective response rate (Part 1) [Time Frame: Up to approximately 2 years] Number of participants who achieved a best overall response of either confirmed CR or PR during treatment according to RECIST v1.1 Clinical benefit rate (Parts 1 and 2) [Time Frame: Up to approximately 2 years] Number of participants who achieved a best response of CR, PR, non-CR/non-progressi…	2024-09-01	Actual							2026-12-01	Anticipated	2027-01-31	Anticipated
531470	NCT06555263 REFRaME-L1 REFRαME-L1 TrialTroveID-531470	A Phase II, Open-label Study Evaluating STRO-002, an Anti-folate Receptor Alpha (FOLR1) Antibody-Drug Conjugate, in Subjects with Previously Treated Advanced or Metastatic Non-small Cell Lung Cancer Expressing FOLR1	II	Terminated	Oncology	Oncology: Lung, Non-Small Cell	Adenocarcinoma; Fourth line or greater; Large Cell; Second line; Stage III; Stage IV; Third line	Carcinoma, Non-Small-Cell Lung; Lung Neoplasms	Trialtrove	Sutro Biopharma	Sponsor	Industry, all other pharma	United States	CA	South San Francisco	94080	luveltamab tazevibulin	Tubulin inhibitor; Folate receptor antagonist	folate receptor alpha	Anticancer, other	Biological > Protein > Antibody > Antibody-drug conjugate; Biological > Protein > Antibody > Monoclonal antibody, other; Small molecule > Synthetic small molecule						FOLR1	Diagnostic; Predictive; Predisposing; Prognostic	To evaluating STRO-002 in subjects with previously treated advanced or metastatic non-small cell lung cancer expressing FOLR1 To evaluate the safety and efficacy of luvelta in adult patients with previously treated advanced or metastatic NSCLC with FRα expression ≥25% Tumor Proportion Score (TPS).	Complete response Overall response rate Partial response Response evaluation criteria in solid tumors	Efficacy > Clinical Response/Remission Efficacy > Clinical Response/Remission Efficacy > Clinical Response/Remission Efficacy > Clinical Response/Remission	Primary Outcomes: Objective Response Rate (ORR) [Time Frame: up to 24 months] Best response of complete response (CR) or partial response (PR) per RECIST 1.1	Adverse Events Duration of overall response Overall response rate - duration Progression-free survival Response evaluation criteria in solid tumors	Safety/Toxicity > Adverse Drug Reactions Efficacy > Clinical Response/Duration Efficacy > Clinical Response/Remission Efficacy > Survival Efficacy > Clinical Response/Remission	Secondary Outcomes: Duration of Response (DOR) per Investigator's assessment. [Time Frame: up to 24 months] Confirmed CR or PR from the first documented response to the date of documented disease progression or death. Progression Free Survival (PFS) by RECIST v1.1 per Investigator's assessment. [Time Frame: up to 24 months] Time between the date of first dose and the first date of documented prog…	2024-08-21	Actual							2026-10-01	Anticipated	2026-10-31	Anticipated
531459	CTR20251125 DB-1419-O-1001 NCT06554795 TrialTroveID-531459	A Phase I/IIa, Multicenter, Open-Label, First in Human Study to Assess the Safety, Tolerability, Pharmacokinetics, and Preliminary Antitumor Activity of DB-1419 in Participants With Advanced/Metastatic Solid Tumors	I/II	Open	Oncology	Oncology: Breast; Oncology: Esophageal; Oncology: Liver; Oncology: Lung, Non-Small Cell; Oncology: Lung, Small Cell; Oncology: Melanoma; Oncology: Neuroendocrine; Oncology: Unspecified Solid Tumor	Extensive; HER2 negative; Metastatic; PD-L1 Positive; Pulmonary; Second line; Squamous Cell; Stage III; Stage IV; Triple receptor negative	Breast Neoplasms; Carcinoma, Non-Small-Cell Lung; Esophageal Neoplasms; Liver Neoplasms; Melanoma; Neoplasms; Neuroendocrine Tumors; Small Cell Lung Carcinoma	Trialtrove	Duality Biologics	Sponsor	Industry, all other pharma	China			201204	DB-1419	B7-H3 antagonist; PD-L1 antagonist; Immuno-oncology therapy; Immune checkpoint inhibitor	CD274 molecule; CD276 molecule	Anticancer, other	Biological > Protein > Antibody > Antibody-drug conjugate; Biological > Protein > Antibody > Bispecific antibody; Biological > Protein > Antibody > Humanized monoclonal antibody						ERBB2; insulin	Diagnostic; Predictive; Predisposing; Prognostic	A Phase 1/2a First-in-Human Study of DB-1419 in Advanced/Metastatic Solid Tumors Dose escalation phase: Evaluate the safety and tolerability of DB-1419 and determine its MTD or RP2D. Dose expansion phase: 1. Evaluate the safety and tolerability of DB-1419 monotherapy in target participants; 2. Evaluate the effectiveness of DB-1419 monotherapy through investigator-assessed ORR. To assess the safet…	Adverse Events Cardiac Telemetry Common Terminology Criteria for Adverse Events Dose-limiting toxicities Maximum tolerated dose Overall response rate Response evaluation criteria in solid tumors Response rate Safety and Tolerability Serious Adverse Event Treatment Emergent Adverse Events	Safety/Toxicity > Adverse Drug Reactions Safety/Toxicity > Cardiac Measures/Events Safety/Toxicity > Adverse Drug Reactions Safety/Toxicity > Safety/Tolerability Safety/Toxicity > Safety/Tolerability Efficacy > Clinical Response/Remission Efficacy > Clinical Response/Remission Efficacy > Clinical Response/Remission Safety/Toxicity > Safety/Tolerability Safety/Toxicity > Serious Adverse Events Saf…	Phase 1/2a: Percentage of Participants with Adverse events (AE) serious AE (SAE) [Time Frame: Up to 30 days after last study treatment administration or before starting new anticancer treatment, whichever comes first] Percentage of participants with TEAEs graded according to NCI CTCAE v5.0 Phase 1/2a: Percentage of Participants with serious AE (SAE) [Time Frame: Up to 30 days after last study tre…	Area under the curve score Clinical benefit rate Cmax Overall response rate - duration Overall response rate Overall survival Progression-free survival Response evaluation criteria in solid tumors Response rate Time to response Tmax	Pharmacokinetics/Pharmacodynamics > PK/PD Efficacy > Clinical Response/Remission Pharmacokinetics/Pharmacodynamics > PK/PD Efficacy > Clinical Response/Remission Efficacy > Clinical Response/Remission Efficacy > Survival Efficacy > Survival Efficacy > Clinical Response/Remission Efficacy > Clinical Response/Remission Efficacy > Disease Progression Pharmacokinetics/Pharmacodynamics > PK/PD	Phase 1a: ORR determined from tumor assessments by Investigator per RECIST v1.1 [Time Frame: Up to disease progression or death or before starting new anticancer treatment or withdrawal from the trial, whichever comes first, approximately up to 12 months.] The percentage of subjects who had a best response rating of CR and PR Phase 1/2a: Progression free survival (PFS) determined from tumor asses…	2024-09-03	Actual							2027-02-01	Anticipated	2027-02-28	Anticipated
530857	ChiCTR2500099933 CTR20242983 SYS6010-004 TrialTroveID-530857	A Phase Ⅱ Clinical Trial to Evaluate the Safety, Tolerability, and Efficacy of Different Dosing Regimens of SYS6010 in Patients with Advanced Solid Tumors	II	Open	Oncology	Oncology: Bile Duct (Cholangiocarcinoma); Oncology: Breast; Oncology: Cervical; Oncology: Colorectal; Oncology: Esophageal; Oncology: Gastric; Oncology: Head/Neck; Oncology: Lung, Non-Small Cell; Oncology: Pancreas; Oncology: Unspecified Solid Tumor	EGFR; Second line; Squamous Cell; Stage III; Stage IV	Bile Duct Neoplasms; Breast Neoplasms; Carcinoma, Non-Small-Cell Lung; Cholangiocarcinoma; Colorectal Neoplasms; Esophageal Neoplasms; Head and Neck Neoplasms; Pancreatic Neoplasms; Stomach Neoplasms; Uterine Cervical Neoplasms	Trialtrove	CSPC Pharmaceutical Group Co./CSPC NBP Pharmaceutical Co./CSPC Megalith Biopharmaceutical Co. {CSPC Jushi Biopharmaceutical Co.}	Sponsor	Industry, generic	China		Shijiazhuang	050035	SYS-6010	Unidentified pharmacological activity	epidermal growth factor receptor	Anticancer, other	Biological > Protein > Antibody > Antibody-drug conjugate; Small molecule > Synthetic small molecule						CYP3A4; EGFR; SLCO1B1; SLCO1B3	Diagnostic; Predictive; Predisposing; Prognostic	To comprehensively evaluate the safety, tolerability, pharmacokinetic characteristics, immunogenicity and efficacy of SYS6010 in subjects with advanced solid tumors. To evaluate the safety, tolerability, and efficacy of SYS6010 different dosing regimens in patients with EGFR-expressing advanced solid tumors Dose Escalation Phase: 1.To evaluate the safety and tolerability of different dosing regim…	Dose-limiting toxicities Immunogenicity (other timeframe) Immunogenicity Maximum tolerated dose Overall response rate Safety and Tolerability Serious Adverse Event	Safety/Toxicity > Safety/Tolerability Efficacy > Immunological Response Safety/Toxicity > Adverse Drug Reactions Safety/Toxicity > Safety/Tolerability Efficacy > Clinical Response/Remission Safety/Toxicity > Safety/Tolerability Safety/Toxicity > Serious Adverse Events	The first phase is the exploration phase of different dosing regimens (escalation phase), the main goal of which is to evaluate the safety and tolerability of SYS6010, determine its maximum tolerated dose (MTD) (if any) and the recommended dose for Phase II (RP2D). Secondary objectives include evaluating the pharmacokinetic characteristics, immunogenicity and preliminary efficacy of SYS6010. The …	Clinical benefit rate Duration of overall response Immunogenicity (other timeframe) Immunogenicity Neutralizing antibody response Overall survival Progression-free survival Safety and Tolerability Serious Adverse Event Treatment Emergent Adverse Events	Efficacy > Clinical Response/Remission Efficacy > Clinical Response/Duration Efficacy > Immunological Response Safety/Toxicity > Adverse Drug Reactions Efficacy > Immunological Response Efficacy > Survival Efficacy > Survival Safety/Toxicity > Safety/Tolerability Safety/Toxicity > Serious Adverse Events Safety/Toxicity > Adverse Drug Reactions	Secondary objectives include evaluating other efficacy indicators, safety and tolerability, pharmacokinetic characteristics and immunogenicity of SYS6010 in specific subjects with advanced solid tumors under the dosing regimen determined in the previous exploration. Secondary endpoints and evaluation time Serial number index Evaluation time End point selection 1 Duration of response (DoR), diseas…	2024-07-01	Actual	18.01	Anticipated	2025-12-31	Anticipated	17.95	Anticipated	2027-06-30	Anticipated
530729	223054 EudraCT Number: 2024-513663-10 jRCT2031240381 NCI-2024-09382 NCT06551142 TrialTroveID-530729	A Phase 1 Clinical Study to Evaluate the Safety, Tolerability, Pharmacokinetics, and Clinical Activity of GSK5764227 as Monotherapy and in Combination in Participants With Advanced Solid Tumors	I	Open	Oncology	Oncology: Bladder; Oncology: Colorectal; Oncology: Esophageal; Oncology: Gastric; Oncology: Lung, Small Cell; Oncology: Neuroendocrine; Oncology: Pancreas; Oncology: Prostate; Oncology: Unspecified Solid Tumor	Extensive; Fourth line or greater; Hormone refractory; Metastatic; Pulmonary; Second line; Squamous Cell; Stage III; Stage IV; Third line	Colorectal Neoplasms; Esophageal Neoplasms; Neoplasms; Neuroendocrine Tumors; Pancreatic Neoplasms; Prostatic Neoplasms; Small Cell Lung Carcinoma; Stomach Neoplasms; Urethral Neoplasms; Urinary Bladder Neoplasms	Trialtrove	GlaxoSmithKline	Sponsor	Industry, Top 20 Pharma	United Kingdom		London	WC1A 1DG	HS-20093	DNA topoisomerase I inhibitor; B7-H3 antagonist; Immuno-oncology therapy; Immune checkpoint inhibitor	CD276 molecule; DNA topoisomerase I	Anticancer, immunological	Biological > Protein > Antibody > Antibody-drug conjugate; Small molecule > Synthetic small molecule	cetuximab carboplatin cisplatin bevacizumab topotecan pembrolizumab durvalumab atezolizumab	EGFR antagonist DNA inhibitor DNA inhibitor; DNA synthesis inhibitor Vascular endothelial growth factor receptor 1 antagonist; Vascular endothelial growth factor receptor antagonist; Angiogenesis inhibitor DNA topoisomerase I inhibitor PD-1 antagonist; Immuno-oncology therapy; Immune checkpoint inhibitor PD-L1 antagonist; Immuno-oncology therapy; Immune checkpoint inhibitor PD-L1 antagonist; Immu…	epidermal growth factor receptor Not applicable Not applicable vascular endothelial growth factor A DNA topoisomerase I programmed cell death 1 CD274 molecule CD274 molecule; programmed cell death 1	Anticancer, immunological Anticancer, alkylating Anticancer, alkylating Anticancer, immunological; Neurological Antiviral, anti-HIV; Anticancer, other; Radio/chemosensitizer Anticancer, immunological Anticancer, immunological Anticancer, immunological	Biological > Protein > Antibody > Chimaeric monoclonal antibody; Biological > Protein > Antibody > Monoclonal antibody, other Small molecule > Synthetic small molecule Small molecule > Synthetic small molecule Biological > Protein > Antibody > Humanized monoclonal antibody; Biological > Protein > Antibody > Monoclonal antibody, other Small molecule; Small molecule > Semisynthetic small molecule B…			The goal of this study is to assess the safety and tolerability of GSK5764227. The study will also see how the levels of GSK5764227 change over time at different dose amounts. To evaluate the safety, tolerability, efficacy, and pharmacokinetics (PK) of GSK’227 in patients with solid tumors, including GI cancers, in a global population. The study will also see how the levels of GSK5764227 will cha…	Adverse Events Cardiac Telemetry Complete response Dose-limiting toxicities Overall response rate Partial response Progression-free survival Response evaluation criteria in solid tumors Safety and Tolerability Serious Adverse Event Vital signs	Safety/Toxicity > Adverse Drug Reactions Safety/Toxicity > Cardiac Measures/Events Efficacy > Clinical Response/Remission Safety/Toxicity > Safety/Tolerability Efficacy > Clinical Response/Remission Efficacy > Clinical Response/Remission Efficacy > Survival Efficacy > Clinical Response/Remission Safety/Toxicity > Safety/Tolerability Safety/Toxicity > Serious Adverse Events Safety/Toxicity > Serio…	Primary Outcome Measures: Phase 1a: Number of participants with Adverse Events (AEs) [Time Frame: Up to approximately 28 months] Phase 1a: Number of participants with Dose Limiting Toxicities (DLTs) [Time Frame: Up to 21 days] Phase 1a: Number of participants with AEs, serious adverse events (SAEs) and adverse events of special interest (AESIs) by severity [Time Frame: Up to approximately 30 mont…	Adverse Events Area under the curve score Cardiac Telemetry Clinical benefit rate Cmax Duration of overall response Immunogenicity (other timeframe) Immunogenicity Neutralizing antibody response Overall response rate Progression-free survival Progressive disease rate PSA Level Response evaluation criteria in solid tumors Response rate Safety and Tolerability Stable Disease Tmax Vital signs	Safety/Toxicity > Adverse Drug Reactions Pharmacokinetics/Pharmacodynamics > PK/PD Safety/Toxicity > Cardiac Measures/Events Efficacy > Clinical Response/Remission Pharmacokinetics/Pharmacodynamics > PK/PD Efficacy > Clinical Response/Duration Efficacy > Immunological Response Safety/Toxicity > Adverse Drug Reactions Efficacy > Immunological Response Efficacy > Clinical Response/Remission Efficac…	Secondary Outcome Measures Phase 1a and Phase 1b: Maximum concentration (Cmax) of GSK5764227 [Time Frame: Up to approximately 28 months] Phase 1a and Phase 1b: Time to reach maximum concentration (Tmax) of GSK5764227 [Time Frame: Up to approximately 28 months] Phase 1a and Phase 1b: Area under the curve (AUC) of GSK5764227 [Time Frame: Up to approximately 28 months] Phase 1a and Phase 1b: Trough …	2024-09-30	Actual							2026-07-27	Anticipated	2027-03-19	Anticipated
530536	C5751004 CTR20242077 NCT06549816 SGNB6A-003 TrialTroveID-530536	An Open-label, Phase I Study to Investigate the Safety and Pharmacokinetics of SGN-B6A in Chinese Subjects With Advanced Solid Tumors	I	Closed	Oncology	Oncology: Esophageal; Oncology: Gastric; Oncology: Head/Neck; Oncology: Lung, Non-Small Cell	Second line; Squamous Cell; Stage III; Stage IV	Adenocarcinoma; Carcinoma; Carcinoma, Non-Small-Cell Lung; Carcinoma, Squamous Cell; Esophageal Neoplasms; Esophageal Squamous Cell Carcinoma; Head and Neck Neoplasms; Squamous Cell Carcinoma of Head and Neck; Stomach Neoplasms	Trialtrove	Pfizer/Seagen BSP Pharmaceuticals	Sponsor Collaborator	Industry, Top 20 Pharma Miscellaneous	United States Italy	NY	New York Latina	NY 10001 04013	sigvotatug vedotin	Tubulin inhibitor; Beta integrin antagonist	integrin subunit beta 6; secretory leukocyte peptidase inhibitor	Anticancer, other	Biological > Protein > Antibody > Antibody-drug conjugate; Biological > Protein > Antibody > Monoclonal antibody, other; Small molecule > Synthetic small molecule						CYLD	Diagnostic; Predictive; Predisposing; Prognostic	To evaluate the safety and tolerability of SGN-B6A monotherapy in Chinese patients with advanced solid tumors.	Adverse Events Dose-limiting toxicities Safety and Tolerability	Safety/Toxicity > Adverse Drug Reactions Safety/Toxicity > Safety/Tolerability Safety/Toxicity > Safety/Tolerability	Number of participants with adverse events (AEs) [Time Frame: Through 30-37 days following last dose of sigvotatug vedotin; up to 3 years] An AE is any untoward medical occurrence in a clinical study participant, temporally associated with the use of study intervention, whether or not considered related to the study intervention. Number of participants with laboratory abnormalities [Time Frame: T…	Area under the curve score Cmax Elimination half-life Immunogenicity (other timeframe) Immunogenicity Safety and Tolerability Tmax	Pharmacokinetics/Pharmacodynamics > PK/PD Pharmacokinetics/Pharmacodynamics > PK/PD Pharmacokinetics/Pharmacodynamics > PK/PD Efficacy > Immunological Response Safety/Toxicity > Adverse Drug Reactions Safety/Toxicity > Safety/Tolerability Pharmacokinetics/Pharmacodynamics > PK/PD	Pharmacokinetics (PK) of antibody-conjugated monomethyl auristatin E (ac-MMAE) in plasma: Area under the curve (AUC) after a single dose and multiple doses of SGN-B6A [Time Frame: Single dose: Cycle 1 Day 1 through predose Cycle 1 Day 15; Multiple dose: Cycle 2 Day 1 through predose Cycle 2 Day 15 (Each Cycle is 28 days)] PK of ac-MMAE in plasma: maximum concentration (Cmax) after a single dose a…	2024-08-08	Actual	8.55	Actual	2025-04-25	Actual	5.42	Anticipated	2025-10-07	Anticipated	2025-10-07	Anticipated
530504	BC3195-102 NCT06548672 TrialTroveID-530504	A Phase Ia/Ib, Open-Label, Dose Escalation and Dose Expansion Study to Evaluate the Safety, Tolerability, Pharmacokinetics (PK), and Preliminary Efficacy of BC3195 in Patients With Locally Advanced or Metastatic Solid Tumors	I	Open	Oncology	Oncology: Colorectal; Oncology: Esophageal; Oncology: Head/Neck; Oncology: Lung, Non-Small Cell; Oncology: Pancreas; Oncology: Prostate	Line of therapy N/A; Squamous Cell; Stage IV	Carcinoma, Non-Small-Cell Lung; Colorectal Neoplasms; Esophageal Neoplasms; Head and Neck Neoplasms; Pancreatic Neoplasms; Prostatic Neoplasms	Trialtrove	Wuxi Biocity Biopharmaceutics Co.	Sponsor	Industry, all other pharma	China		Wuxi	214026	BC-3195	Tubulin inhibitor	cadherin 3	Anticancer, other	Biological > Protein > Antibody > Antibody-drug conjugate; Biological > Protein > Antibody > Monoclonal antibody, other; Small molecule > Synthetic small molecule						CDH3; CYP3A4	Diagnostic; Predictive; Predisposing; Prognostic	To evaluate the safety, tolerability, pharmacokinetics, and antitumor activity of BC3195 in subjects with locally advanced or metastatic solid tumors in whom standard treatment has failed (either due to disease progression or intolerance). This study will consist of two parts: Dose escalation (Part 1) and dose expansion (Part 2). Each part will include a screening period, a treatment period, and …	Adverse Events Dose-limiting toxicities Maximum tolerated dose	Safety/Toxicity > Adverse Drug Reactions Safety/Toxicity > Safety/Tolerability Safety/Toxicity > Safety/Tolerability	Incidence of Dose Limiting Toxicities (DLTs) [Time Frame: First 21 days of treatment] Determination of the Maximum Tolerated Dose (MTD) and/or Recommended Phase 2 Dose (RP2D) [Time Frame: Day 1 of treatment through 30 days after the last dose] Incidence and Severity of All Adverse Events (AEs) [Time Frame: Screening through 12 weeks after the last dose]	Area under the curve score Clinical benefit rate Cmax Duration of overall response Elimination half-life Immunogenicity (other timeframe) Immunogenicity Overall response rate Overall survival Partial response Progression-free survival Progressive disease rate Response evaluation criteria in solid tumors Stable Disease Time to progression Tmax Volume of distribution	Pharmacokinetics/Pharmacodynamics > PK/PD Efficacy > Clinical Response/Remission Pharmacokinetics/Pharmacodynamics > PK/PD Efficacy > Clinical Response/Duration Pharmacokinetics/Pharmacodynamics > PK/PD Efficacy > Immunological Response Safety/Toxicity > Adverse Drug Reactions Efficacy > Clinical Response/Remission Efficacy > Survival Efficacy > Clinical Response/Remission Efficacy > Survival Eff…	Objective Response Rate (ORR) [Time Frame: Day 1 of treatment through 6 weeks after the last dose] Assessed according to the Response Evaluation Criteria in Solid Tumors (RECIST) V1.1 Disease Control Rate (DCR) [Time Frame: Day 1 of treatment through 6 weeks after the last dose] Proportion of subjects with CR, PR, and stable disease (SD) Duration of Response (DoR) [Time Frame: Day 1 of treatment …	2024-06-24	Actual							2027-04-30	Anticipated	2027-06-30	Anticipated
530278	NCT06545331 TrialTroveID-530278 XB010-101	A Dose-Escalation and Expansion Study of XB010 as a Single Agent and Combination Therapy in Subjects With Locally Advanced or Metastatic Solid Tumors	I	Open	Oncology	Oncology: Breast; Oncology: Endometrial; Oncology: Esophageal; Oncology: Head/Neck; Oncology: Lung, Non-Small Cell; Oncology: Pancreas; Oncology: Unspecified Solid Tumor	Estrogen receptor positive; HER2 negative; Progesterone receptor positive; Second line; Squamous Cell; Stage III; Stage IV; Triple receptor negative	Breast Neoplasms; Carcinoma, Non-Small-Cell Lung; Endometrial Neoplasms; Esophageal Neoplasms; Head and Neck Neoplasms; Neoplasms; Pancreatic Neoplasms	Trialtrove	Exelixis	Sponsor	Industry, all other pharma	United States	CA	Alameda	94502	XB-010	Tubulin inhibitor	trophoblast glycoprotein	Anticancer, other	Biological > Protein > Antibody > Antibody-drug conjugate	pembrolizumab	PD-1 antagonist; Immuno-oncology therapy; Immune checkpoint inhibitor	programmed cell death 1	Anticancer, immunological	Biological > Protein > Antibody > Humanized monoclonal antibody	ERBB2	Diagnostic; Predictive; Predisposing; Prognostic	To evaluate the safety, tolerability, PK, immunogenicity, and preliminary antitumor activity of XB010 as a single agent and in combination with pembrolizumab in subjects with locally advanced or metastatic solid tumors for whom alternative therapies do not exist or available therapies are intolerable or no longer effective. The Dose-Escalation Stage is designed to determine the maximum tolerated …	Adverse Events Maximum tolerated dose Overall response rate Response evaluation criteria in solid tumors Safety and Tolerability Serious Adverse Event	Safety/Toxicity > Adverse Drug Reactions Safety/Toxicity > Safety/Tolerability Efficacy > Clinical Response/Remission Efficacy > Clinical Response/Remission Safety/Toxicity > Safety/Tolerability Safety/Toxicity > Serious Adverse Events	Dose-Escalation Stage: Maximum tolerated dose (MTD) and/or Recommended dose(s) for Expansion [RDE(s)] for XB010 [Time Frame: 18 months] To determine the MTD and/or RDE(s) for further evaluation of IV administration of XB010 alone and in combination therapy. Dose-Escalation Stage: Safety of XB010 [Time Frame: 18 months] To evaluate the safety of XB010 alone and in combination therapy through the e…	Area under the curve score Cmax Cmin Immunogenicity (other timeframe) Immunogenicity Plasma concentration Tmax	Pharmacokinetics/Pharmacodynamics > PK/PD Pharmacokinetics/Pharmacodynamics > PK/PD Pharmacokinetics/Pharmacodynamics > PK/PD Efficacy > Immunological Response Safety/Toxicity > Adverse Drug Reactions Pharmacokinetics/Pharmacodynamics > PK/PD Pharmacokinetics/Pharmacodynamics > PK/PD	Dose-Escalation Stage: Maximum Plasma Concentration (Cmax) of XB010 [Time Frame: 18 Months] To evaluate the maximum plasma concentration of XB010 alone and in combination. Dose-Escalation Stage: Time to Maximum Plasma Concentration (Tmax) of XB010 [Time Frame: 18 Months] To evaluate the time to maximum plasma concentration of XB010 alone and in combination. Dose-Escalation Stage: Clearance of XB0…	2024-08-06	Actual							2026-11-23	Anticipated	2027-10-20	Anticipated
529974	TrialTroveID-529974	A clinical study to evaluate MK-6070 in combination with ifinatamab deruxtecan in certain patients with SCLC	II	Planned	Oncology	Oncology: Lung, Small Cell; Oncology: Neuroendocrine	(N/A); Line of therapy N/A; Pulmonary	Neuroendocrine Tumors; Small Cell Lung Carcinoma	Trialtrove	Daiichi Sankyo Merck & Co.	Sponsor Sponsor	Industry, all other pharma Industry, Top 20 Pharma	Japan United States	NJ	Chuo-ku Rahway	103-8426 07065	HPN-328	CD3 agonist; Notch pathway inhibitor; Immuno-oncology therapy	albumin; CD3 epsilon subunit of T-cell receptor complex; delta like canonical Notch ligand 3	Anticancer, immunological	Biological > Protein > Antibody > Monoclonal antibody, other; Biological > Protein > Antibody > Trispecific cell engager	ifinatamab deruxtecan	DNA topoisomerase I inhibitor; Immuno-oncology therapy; Immune checkpoint inhibitor	CD276 molecule; DNA topoisomerase I	Anticancer, immunological	Biological > Protein > Antibody > Antibody-drug conjugate; Small molecule > Synthetic small molecule			To evaluate MK-6070 in combination with ifinatamab deruxtecan in certain patients with SCLC			N/A
528501	ARTEMIS-009 CTR20243846 HS-20093-302 NCT06526624 TrialTroveID-528501	ARTEMIS-009: A Phase III, Randomized, Controlled, Multi-center, Open-label Study of HS-20093 Versus Active Surveillance As Consolidation Therapy After Chemoradiotherapy in Subjects With Limited-Stage Small Cell Lung Cancer	III	Terminated	Oncology	Oncology: Lung, Small Cell; Oncology: Neuroendocrine	Limited; Pulmonary; Second line	Lung Neoplasms; Neuroendocrine Tumors; Small Cell Lung Carcinoma	Trialtrove	Jiangsu Hansoh Pharmaceutical Group Co./Shanghai Hansoh Biomedical Technology Co.	Sponsor	Industry, all other pharma	China		Lianyungang	222069	HS-20093	DNA topoisomerase I inhibitor; B7-H3 antagonist; Immuno-oncology therapy; Immune checkpoint inhibitor	CD276 molecule; DNA topoisomerase I	Anticancer, immunological	Biological > Protein > Antibody > Antibody-drug conjugate; Small molecule > Synthetic small molecule						INVS	Prognostic	This study will evaluate the efficacy, safety and tolerability of HS-20093 compared with active surveillance as consolidation therapy after chemoradiotherapy in participants with limited-stage small cell lung cancer.	Overall survival Progression-free survival Response evaluation criteria in solid tumors	Efficacy > Survival Efficacy > Survival Efficacy > Clinical Response/Remission	Primary Outcome Measures Progression-free survival (PFS) According to RECIST v1.1 by Independent Review Committee (IRC) [Time Frame: Approximately 6 years] To assess the efficacy of HS-20093 vs active surveillance in terms of PFS. PFS is defined as the time from randomization until the date of objective disease progression or death, whichever occurred first, based on IRC using RECIST v1.1. Overal…	Adverse Events Clinical benefit rate Common Terminology Criteria for Adverse Events Overall response rate Progression-free survival Response evaluation criteria in solid tumors Stable Disease Treatment Emergent Adverse Events	Safety/Toxicity > Adverse Drug Reactions Efficacy > Clinical Response/Remission Safety/Toxicity > Adverse Drug Reactions Efficacy > Clinical Response/Remission Efficacy > Survival Efficacy > Clinical Response/Remission Efficacy > Clinical Response/Remission Safety/Toxicity > Adverse Drug Reactions	Secondary Outcome Measures PFS at 12 Months (PFS12) or 18 Months (PFS18) According to RECIST v1.1 by IRC [Time Frame: Approximately 6 years.] PFS12 and PFS18 are defined as the progression-free survival at 12 months and 18 months from the date of randomization, respectively, based on IRC using RECIST v1.1. ORR According to RECIST v1.1 by IRC [Time Frame: From the date of randomization until the d…	2024-09-30	Anticipated							2027-11-30	Anticipated	2029-01-31	Anticipated
527976	ChiCTR2400087339 TrialTroveID-527976	The Conversion Therapy for the Stage III Unresectable Non-Small Cell Lung Cancer: A Patient-Oriented, Prospective, Open-label, Multicentric, Umbrella, Phase II Clinical Trial	II	Open	Oncology	Oncology: Lung, Non-Small Cell	Line of therapy N/A; PD-L1 Positive; Stage II; Stage III	Carcinoma, Non-Small-Cell Lung	Trialtrove	(Other Hospital/Academic/Medical Center)	Sponsor	Academic					ensartinib toripalimab bozitinib adebrelimab iruplinalkib befortinib mesylate SHR-A1921	Anaplastic lymphoma kinase inhibitor; EphA receptor kinase inhibitor; MET tyrosine kinase inhibitor; ROS receptor tyrosine kinase inhibitor; TrkA tyrosine kinase inhibitor; TrkC tyrosine kinase inhibitor PD-1 antagonist; Immuno-oncology therapy; Immune checkpoint inhibitor MET tyrosine kinase inhibitor PD-L1 antagonist; Immuno-oncology therapy; Immune checkpoint inhibitor Anaplastic lymphoma kina…	ALK receptor tyrosine kinase; EPH receptor A2; MET proto-oncogene, receptor tyrosine kinase; neurotrophic receptor tyrosine kinase 1; neurotrophic receptor tyrosine kinase 3; ROS proto-oncogene 1, receptor tyrosine kinase programmed cell death 1 MET proto-oncogene, receptor tyrosine kinase CD274 molecule ALK receptor tyrosine kinase; ROS proto-oncogene 1, receptor tyrosine kinase epidermal growth…	Anticancer, other Anticancer, immunological Anticancer, immunological Anticancer, immunological Anticancer, other Anticancer, other Anticancer, other	Small molecule; Small molecule > Synthetic small molecule Biological > Protein > Antibody > Humanized monoclonal antibody; Biological > Protein > Antibody > Monoclonal antibody, other Small molecule; Small molecule > Synthetic small molecule Biological > Protein > Antibody > Humanized monoclonal antibody; Biological > Protein > Antibody > Monoclonal antibody, other; Reformulation Small molecule; …	undisclosed - chemotherapy	Unidentified pharmacological activity		Anticancer, other	Small molecule > Synthetic small molecule			This study aims to promote for the potentially resectable stage II-IIIB non-small cell lung cancer (NSCLC) under the guidance of Multiple Disciplinary Team (MDT) and the biomarkers of lung cancer.	Event-free survival Overall survival	Efficacy > Survival Efficacy > Survival	Primary indicator 2-year event-free survival rate	Complete response Event-free survival Overall response rate Overall survival Response rate Safety and Tolerability	Efficacy > Clinical Response/Remission Efficacy > Survival Efficacy > Clinical Response/Remission Efficacy > Survival Efficacy > Clinical Response/Remission Safety/Toxicity > Safety/Tolerability	Secondary indicator 5-year event-free survival rate 2-year overall survival rate 5-year overall survival rate The conversion rate of surgery Life quality score Perioperative outcomes Pathological response rate Safety outcomes	2024-07-25	Actual	24.19	Anticipated	2026-07-31	Anticipated	36.03	Anticipated	2029-07-31	Anticipated
527697	​ ENGOT-ov67/GOG-3048 17-621 19-1055 20190887 20474 EudraCT Number: 2020-000630-17 IRAS ID: 273531 MER-XMT-1536-1 MER-XMT-1536-1 DES MER-XMT-1536-1 EXP NCI-2018-00402 NCT03319628 NCT06517433 NCT06517485 TrialTroveID-527697 UPLIFT XMT-1536-1	A Phase Ib/II, First-in-Human, Dose Escalation and Expansion Study of XMT-1536 In Patients With Solid Tumors Likely to Express NaPi2b	I/II	Completed	Oncology	Oncology: Fallopian Tube; Oncology: Lung, Non-Small Cell; Oncology: Ovarian; Oncology: Primary Peritoneal	Adenocarcinoma; BRCA; EGFR; Fourth line or greater; High-grade; KRAS; Large Cell; PD-1 Refractory; PD-L1 Refractory; Platinum-resistant; Second line; Serous; Stage III; Stage IV; Third line	Carcinoma, Non-Small-Cell Lung; Fallopian Tube Neoplasms; Ovarian Neoplasms; Peritoneal Neoplasms	Trialtrove	Mersana Therapeutics	Sponsor	Industry, all other pharma	United States	MA	Cambridge	02139	upinitatug rilsodotin	NaP2b inhibitor	solute carrier family 34 member 2	Anticancer, immunological	Biological > Protein > Antibody > Antibody-drug conjugate; Small molecule > Synthetic small molecule						albumin; ATM; BRCA1; EGFR; GGT1; GPT; INSRR; KRAS; PARP1; PDCD1	Companion Diagnosis; Diagnostic; Early Detection; Predictive; Predisposing; Prognostic; Risk Assesment	First-in-human, Phase 1b/2 safety study of the antibody-drug conjugate (ADC) XMT-1536 (upifitamab rilsodotin) administered as an intravenous infusion once every four weeks. Patients with tumor types likely to express NaPi2b were enrolled in dose escalation. Patients with platinum-resistant ovarian cancer and non-small cell lung cancer (adenocarcinoma subtype) were enrolled in the expansion segmen…	Adverse Events Clinical benefit rate Complete response Dose-limiting toxicities Heart rate corrected QT interval Maximum tolerated dose Overall response rate Partial response Response evaluation criteria in solid tumors Safety and Tolerability	Safety/Toxicity > Adverse Drug Reactions Efficacy > Clinical Response/Remission Efficacy > Clinical Response/Remission Safety/Toxicity > Safety/Tolerability Safety/Toxicity > Cardiac Measures/Events Safety/Toxicity > Safety/Tolerability Efficacy > Clinical Response/Remission Efficacy > Clinical Response/Remission Efficacy > Clinical Response/Remission Safety/Toxicity > Safety/Tolerability	Primary Outcome Measures DES: Maximum tolerated dose or recommended Phase 2 dose [Time Frame: Up to 36 weeks, from the date of first dose until unacceptable side effects or a dose-limiting toxicity is met] Evaluate adverse events and concomitant medication use after XMT-1536 (upifitamab rilsodotin) doses DES and EXP: Safety and Tolerability [Time Frame: First dose up until 30 days after study ter…	Adverse Events Cardiac Telemetry Clinical benefit rate Duration of overall response Heart rate corrected QT interval Heart rate Immunogenicity Magnetic Resonance Imaging Neutralizing antibody response Overall response rate - duration Overall response rate Overall survival Progression-free survival QRS duration Response evaluation criteria in solid tumors Safety and Tolerability	Safety/Toxicity > Adverse Drug Reactions Safety/Toxicity > Cardiac Measures/Events Efficacy > Clinical Response/Remission Efficacy > Clinical Response/Duration Safety/Toxicity > Cardiac Measures/Events Safety/Toxicity > Cardiac Measures/Events Safety/Toxicity > Adverse Drug Reactions Efficacy > Imaging Efficacy > Immunological Response Efficacy > Clinical Response/Remission Efficacy > Clinical Re…	Secondary Outcome Measures DES: Anti-neoplastic effects of XMT-1536 (upifitamab rilsodotin) [Time Frame: Every 6 weeks for up to 36 weeks] Monitor tumor size Secondary Outcome Measures : DES and EXP: Time of maximum observed concentration of XMT-1536 (upifitamab rilsodotin) [ Time Frame: Daily for one week after first dose; weekly until 28 days after first dose; immediately before and after and 1…	2017-12-12	Actual							2021-07-09	Actual	2021-07-09	Actual	2023-07-27	Actual
527484	ChiCTR2500095720 CTR20244842 DM005001 NCT06515990 TrialTroveID-527484	A Phase I, Multicenter, Open-label, First-in-human, Dose Escalation and Expansion Study of DM005 in Patients With Advanced Solid Tumors	I	Open	Oncology	Oncology: Colorectal; Oncology: Esophageal; Oncology: Gastric; Oncology: Head/Neck; Oncology: Liver; Oncology: Lung, Non-Small Cell; Oncology: Lung, Small Cell; Oncology: Neuroendocrine; Oncology: Pancreas	EGFR; Extensive; Metastatic; Pulmonary; Second line; Squamous Cell; Stage III; Stage IV; Third line	Carcinoma; Carcinoma, Non-Small-Cell Lung; Colorectal Neoplasms; Esophageal Neoplasms; Head and Neck Neoplasms; Liver Neoplasms; Neuroendocrine Tumors; Pancreatic Neoplasms; Small Cell Lung Carcinoma; Squamous Cell Carcinoma of Head and Neck; Stomach Neoplasms	Trialtrove	(Other Hospital/Academic/Medical Center) Biocytogen Pharmaceuticals (Beijing) Co./Doma Biopharmaceutical (Suzhou) Co.	Sponsor Sponsor	Academic Industry, all other pharma	China		Beijing		YH-013	Hepatocyte growth factor antagonist; Tubulin inhibitor	epidermal growth factor receptor; MET proto-oncogene, receptor tyrosine kinase	Anticancer, immunological	Biological > Protein > Antibody > Antibody-drug conjugate; Biological > Protein > Antibody > Bispecific antibody; Small molecule > Synthetic small molecule						ALK; BRAF; CD4; CYP3A4; EGFR; EGFR L858R; ERBB2; IFNG; INSRR; RET; ROS1	Companion Diagnosis; Diagnostic; Predictive; Predisposing; Prognostic	The goal of this clinical trial is to find out about the safety, efficacy, antitumor activity and tolerability of DM005 for patients with the advanced solid tumors. DM005 is an experimental drug which is not approved by health authorities for the treatment of advanced solid tumors. For each participant, there will be a screening period of up to 28 days, a treatment period consisting of 21-day cyc…	Dose-limiting toxicities Maximum tolerated dose	Safety/Toxicity > Safety/Tolerability Safety/Toxicity > Safety/Tolerability	Dose-limiting Toxicities (DLTs) of DM005 [Time Frame: 12 months] Incidence of DLTs of DM005 will be determined. A dose-limiting toxicity (DLT) was defined as grade 3 neurological toxicities (e.g. chemical meningitis) or other grade 4 toxicity. Maximum tolerated dose (MTD) for DM005 [Time Frame: 12 months] The MTD of DM005 will be determined. The MTD was defined as the dose where 0/3 or 1/6 patien…	Adverse Events Cmax Complete response Dose-limiting toxicities Maximum tolerated dose Overall response rate Partial response Plasma concentration Response evaluation criteria in solid tumors Safety and Tolerability Tmax	Safety/Toxicity > Adverse Drug Reactions Pharmacokinetics/Pharmacodynamics > PK/PD Efficacy > Clinical Response/Remission Safety/Toxicity > Safety/Tolerability Safety/Toxicity > Safety/Tolerability Efficacy > Clinical Response/Remission Efficacy > Clinical Response/Remission Pharmacokinetics/Pharmacodynamics > PK/PD Efficacy > Clinical Response/Remission Safety/Toxicity > Safety/Tolerability Phar…	The MTD of DM005 will be determined. The MTD was defined as the dose where 0/3 or 1/6 patients experienced a DLT with at least two patients encountering DLT at the higher dose. [Time Frame: 12 months] Area under the plasma concentration-time curve from time zero extrapolated to infinity, calculated by linear up/log down trapezoidal summation. Maximum (peak) plasma concentration (Cmax, ng/mL) [Tim…	2024-10-31	Actual							2026-10-01	Anticipated	2027-03-31	Anticipated
527320	CTR20242596 NCT06512051 SHR-A2102-205 TrialTroveID- 527320	A Phase IB /II, Multicenter, Open-Label Study of Safety, Tolerability and Efficacy of SHR-A2102 for Injection With Adebrelimab With or Without Other Antitumor Therapy in Advanced or Metastatic Non-small Cell Lung Cancer	I/II	Open	Oncology	Oncology: Lung, Non-Small Cell	Line of therapy N/A; Squamous Cell; Stage III; Stage IV	Carcinoma, Non-Small-Cell Lung; Lung Neoplasms	Trialtrove	Jiangsu Hengrui Pharmaceuticals Co./Shanghai Hengrui Pharmaceutical	Sponsor	Industry, all other pharma	China		Lianyungang	222047	adebrelimab SHR-A2102	PD-L1 antagonist; Immuno-oncology therapy; Immune checkpoint inhibitor Nectin-4 antagonist; Immuno-oncology therapy; Immune checkpoint inhibitor	CD274 molecule nectin cell adhesion molecule 4	Anticancer, immunological Anticancer, immunological	Biological > Protein > Antibody > Humanized monoclonal antibody; Biological > Protein > Antibody > Monoclonal antibody, other; Reformulation Biological > Protein > Antibody > Antibody-drug conjugate; Small molecule > Synthetic small molecule	carboplatin cisplatin	DNA inhibitor DNA inhibitor; DNA synthesis inhibitor	Not applicable Not applicable	Anticancer, alkylating Anticancer, alkylating	Small molecule > Synthetic small molecule Small molecule > Synthetic small molecule			The study is being conducted to evaluate the safety, tolerability and efficacy of SHR-A2102 with Adebrelimab with or without other Antitumor Therapy in Advanced or Metastatic Non-small cell lung Cancer. To explore the reasonable dosage of SHR-A2102 for Advanced or Metastatic Non-small cell lung Cancer	Overall response rate Safety and Tolerability	Efficacy > Clinical Response/Remission Safety/Toxicity > Safety/Tolerability	RP2D [Time Frame: through phase IB completion, an average of 1 years] RP2D will be determined on the basis of evaluation on safety, PK, efficacy data in Phase IB stages； Incidence and severity of AE(DLT) [Time Frame: from Day1 to 90 days after last dose] According to NCI-CTCAE v5.0 evaluation criteria from Day 1 to 90 days after last dose； ORR [Time Frame: 18 months after the last subject was enr…	Clinical benefit rate Overall response rate - duration	Efficacy > Clinical Response/Remission Efficacy > Clinical Response/Remission	DCR [Time Frame: 18 months after the last subject was enrolled in the group] Since C1D1 every 6 weeks within 48 weeks and every 9 weeks after 48 weeks, and the proportion of subjects whose best response was PR or CR or SD as determined by RECIST1.1； DOR [Time Frame: 18 months after the last subject was enrolled in the group] Since C1D1 every 6 weeks within 48 weeks and every 9 weeks after 48 week…	2024-06-30	Actual							2026-10-31	Anticipated	2026-10-31	Anticipated
526662	BL-M14D1-101 CTR20242543 NCT06505824 TrialTroveID-526662	A Phase I Clinical Study to Evaluate the Safety, Tolerability, Pharmacokinetics Characteristics and Preliminary Efficacy of BL-M14D1 in Patients With Locally Advanced or Metastatic Small Cell Lung Cancer, Neuroendocrine Tumors and Other Solid Tumors	I	Open	Oncology	Oncology: Lung, Small Cell; Oncology: Neuroendocrine; Oncology: Prostate; Oncology: Unspecified Solid Tumor	(N/A); Line of therapy N/A; Metastatic; Pulmonary; Stage III; Stage IV	Lung Neoplasms; Neuroendocrine Tumors; Prostatic Neoplasms; Small Cell Lung Carcinoma	Trialtrove	Sichuan Biokin Pharmaceutical Co./Sichuan Baili Pharmaceutical Co. Sichuan Biokin Pharmaceutical Co./Sichuan Baili Pharmaceutical Co./Baili-Bio (Chengdu) Pharmaceutical Co.	Sponsor Collaborator	Industry, all other pharma Industry, all other pharma	China China		Chengdu Chengdu	610041 610041	BL-M14D1	Unidentified pharmacological activity	Unspecified	Anticancer, other	Biological > Protein > Antibody > Antibody-drug conjugate; Small molecule > Synthetic small molecule								This study is an open, multicenter, dose-escalation and expansion-enrollment nonrandomized phase I clinical study to evaluate the safety, tolerability, pharmacokinetic characteristics and preliminary efficacy of BL-M14D1 in locally advanced or metastatic solid tumors.	Dose-limiting toxicities Maximum tolerated dose Progressive disease rate Safety and Tolerability	Safety/Toxicity > Safety/Tolerability Safety/Toxicity > Safety/Tolerability Efficacy > Clinical Response/Progression Safety/Toxicity > Safety/Tolerability	Phase Ia: Dose limiting toxicity (DLT) [Time Frame: Up to 21 days after the first dose] DLTs are assessed according to NCI-CTCAE v5.0 during the first cycle and defined as occurrence of any of the toxicities in DLT definition if judged by the investigator to be possibly, probably or definitely related to study drug administration. Phase Ia: Maximum tolerated dose (MTD) [Time Frame: Up to 21 days …	Area under the curve score Clinical benefit rate Cmax Duration of overall response Elimination half-life Overall response rate - duration Overall response rate Progressive disease rate Response evaluation criteria in solid tumors Stable Disease Tmax Treatment Emergent Adverse Events	Pharmacokinetics/Pharmacodynamics > PK/PD Efficacy > Clinical Response/Remission Pharmacokinetics/Pharmacodynamics > PK/PD Efficacy > Clinical Response/Duration Pharmacokinetics/Pharmacodynamics > PK/PD Efficacy > Clinical Response/Remission Efficacy > Clinical Response/Remission Efficacy > Clinical Response/Progression Efficacy > Clinical Response/Remission Efficacy > Clinical Response/Remission…	Treatment-Emergent Adverse Event (TEAE) [Time Frame: Up to approximately 24 months] TEAE is defined as any unfavorable and unintended change in the structure, function, or chemistry of the body temporally emerging, or any worsening (i.e., any clinically significant adverse change in frequency and/or intensity) of a pre-existing condition during the treatment of BL-M14D1 . The type, frequency and …	2024-08-02	Actual							2026-08-01	Anticipated	2026-08-31	Anticipated
526491	BL-M17D1-101 CTR20242511 NCT06503783 TrialTroveID-526491	A Phase I Study to Evaluate the Safety, Tolerability, Pharmacokinetic Characteristics and Preliminary Efficacy of BL-M17D1 in Patients With Locally Advanced or Metastatic HER2 Positive/Negative Breast Cancer and Other Solid Tumors	I	Open	Oncology	Oncology: Bladder; Oncology: Breast; Oncology: Endometrial; Oncology: Esophageal; Oncology: Gastric; Oncology: Lung, Non-Small Cell; Oncology: Ovarian; Oncology: Renal; Oncology: Unspecified Solid Tumor	(N/A); HER2 negative; HER2 positive; Second line; Stage III; Stage IV	Breast Neoplasms; Carcinoma, Non-Small-Cell Lung; Carcinoma, Renal Cell; Endometrial Neoplasms; Esophageal Neoplasms; Kidney Neoplasms; Ovarian Neoplasms; Stomach Neoplasms; Urethral Neoplasms; Urinary Bladder Neoplasms; Wilms Tumor	Trialtrove	Sichuan Biokin Pharmaceutical Co./Sichuan Baili Pharmaceutical Co./Baili-Bio (Chengdu) Pharmaceutical Co.	Sponsor	Industry, all other pharma	China		Chengdu	610041	BL-M17D1	ErbB-2 antagonist	Unspecified	Anticancer, other	Biological > Protein > Antibody > Antibody-drug conjugate; Small molecule; Small molecule > Synthetic small molecule						ERBB2	Diagnostic; Predictive; Predisposing; Prognostic	To evaluate the safety, tolerability, pharmacokinetic characteristics and preliminary efficacy of BL-M17D1 in patients with locally advanced or metastatic HER2 positive/negative breast cancer and other solid tumors.	Dose-limiting toxicities Maximum tolerated dose Progressive disease rate Safety and Tolerability	Safety/Toxicity > Safety/Tolerability Safety/Toxicity > Safety/Tolerability Efficacy > Clinical Response/Progression Safety/Toxicity > Safety/Tolerability	Phase Ia: Dose limiting toxicity (DLT) [Time Frame: Up to 21 days after the first dose] DLTs are assessed according to NCI-CTCAE v5.0 during the first cycle and defined as occurrence of any of the toxicities in DLT definition if judged by the investigator to be possibly, probably or definitely related to study drug administration. Phase Ia: Maximum tolerated dose (MTD) [Time Frame: Up to 21 days …	Area under the curve score Clinical benefit rate Cmax Duration of overall response Elimination half-life Overall response rate - duration Overall response rate Progressive disease rate Response evaluation criteria in solid tumors Stable Disease Tmax Treatment Emergent Adverse Events	Pharmacokinetics/Pharmacodynamics > PK/PD Efficacy > Clinical Response/Remission Pharmacokinetics/Pharmacodynamics > PK/PD Efficacy > Clinical Response/Duration Pharmacokinetics/Pharmacodynamics > PK/PD Efficacy > Clinical Response/Remission Efficacy > Clinical Response/Remission Efficacy > Clinical Response/Progression Efficacy > Clinical Response/Remission Efficacy > Clinical Response/Remission…	Treatment-Emergent Adverse Event (TEAE) [Time Frame: Up to approximately 24 months] TEAE is defined as any unfavorable and unintended change in the structure, function, or chemistry of the body temporally emerging, or any worsening (i.e., any clinically significant adverse change in frequency and/or intensity) of a pre-existing condition during the treatment of BL-M17D1 . The type, frequency and …	2024-08-24	Actual							2026-08-01	Anticipated	2026-08-01	Anticipated
526226	BL-B01D1-304 NCT06500026 TrialTroveID-526226	A Phase III Randomized Controlled Clinical Study Comparing BL-B01D1 With Topotecan in Patients With Recurrent Small Cell Lung Cancer After Failure of Anti-PD-1/PD-L1 Monoclonal Antibodies and Platinum-based Chemotherapy	III	Open	Oncology	Oncology: Lung, Small Cell; Oncology: Neuroendocrine	(N/A); PD-1 Refractory; PD-L1 Refractory; Pulmonary; Second line	Lung Neoplasms; Neuroendocrine Tumors; Small Cell Lung Carcinoma	Trialtrove	Sichuan Biokin Pharmaceutical Co./Sichuan Baili Pharmaceutical Co./Baili-Bio (Chengdu) Pharmaceutical Co.	Sponsor	Industry, all other pharma	China		Chengdu	610041	topotecan (IV) izalontamab brengitecan	DNA topoisomerase I inhibitor EGFR antagonist; ErbB-3 antagonist; DNA topoisomerase I inhibitor; Immuno-oncology therapy	DNA topoisomerase I epidermal growth factor receptor; erb-b2 receptor tyrosine kinase 3	Antiviral, anti-HIV; Anticancer, other; Radio/chemosensitizer Anticancer, immunological	Small molecule; Small molecule > Semisynthetic small molecule Biological > Protein > Antibody > Antibody-drug conjugate; Biological > Protein > Antibody > Bispecific antibody								This trial is a registered phase III, randomized, open-label, multicenter study to evaluate the efficacy and safety of BL-B01D1 in patients with recurrent small cell lung cancer after failure of anti-PD-1/PD-L1 Monoclonal Antibodies and platinum-based chemotherapy.	Overall survival	Efficacy > Survival	Overall survival (OS) [Time Frame: Up to approximately 24 months] Overall survival (OS) is defined as the time between the subject's randomization date and subject's death.	Clinical benefit rate Complete response Duration of overall response Overall response rate - duration Overall response rate Partial response Progression-free survival Response evaluation criteria in solid tumors Treatment Emergent Adverse Events	Efficacy > Clinical Response/Remission Efficacy > Clinical Response/Remission Efficacy > Clinical Response/Duration Efficacy > Clinical Response/Remission Efficacy > Clinical Response/Remission Efficacy > Clinical Response/Remission Efficacy > Survival Efficacy > Clinical Response/Remission Safety/Toxicity > Adverse Drug Reactions	Progression-free survival (PFS) [Time Frame: Up to approximately 24 months] Progression-free survival (PFS) as assessed by BIRC is defined as the time between the date subjects are randomized and the first observation of disease progression (based on BICR's image-based assessment) or death. Objective Response Rate (ORR) [Time Frame: Up to approximately 24 months] Objective response rate (ORR) is …	2024-08-07	Actual							2026-07-01	Anticipated	2026-07-01	Anticipated
525945	BL-B01D1-207 CTR20242450 NCT06498986 TrialTroveID-525945	A Phase II Clinical Study to Evaluate the Efficacy and Safety of BL-B01D1 in Combination With Osimertinib Mesylate Tablets in Patients With Locally Advanced or Metastatic Non-small Cell Lung Cancer	II	Open	Oncology	Oncology: Lung, Non-Small Cell	EGFR; First line; Stage III; Stage IV	Carcinoma, Non-Small-Cell Lung; Lung Neoplasms	Trialtrove	Sichuan Biokin Pharmaceutical Co./Sichuan Baili Pharmaceutical Co./Baili-Bio (Chengdu) Pharmaceutical Co.	Sponsor	Industry, all other pharma	China		Chengdu	610041	izalontamab brengitecan	EGFR antagonist; ErbB-3 antagonist; DNA topoisomerase I inhibitor; Immuno-oncology therapy	epidermal growth factor receptor; erb-b2 receptor tyrosine kinase 3	Anticancer, immunological	Biological > Protein > Antibody > Antibody-drug conjugate; Biological > Protein > Antibody > Bispecific antibody	osimertinib	EGFR kinase inhibitor	epidermal growth factor receptor	Anticancer, immunological	Small molecule; Small molecule > Synthetic small molecule	EGFR	Diagnostic; Predictive; Predisposing; Prognostic	This phase II clinical study is a study to explore the efficacy and safety of BL-B01D1 in combination with Osimertinib Mesylate Tablets in patients with histologically and/or cytologically confirmed locally advanced or metastatic non-small cell lung cancer. To evaluate the safety, tolerability and efficacy of BL-B01D1 combined with osimertinib in patients with locally advanced or metastatic non-s…	Overall response rate Progressive disease rate Response evaluation criteria in solid tumors Safety and Tolerability	Efficacy > Clinical Response/Remission Efficacy > Clinical Response/Progression Efficacy > Clinical Response/Remission Safety/Toxicity > Safety/Tolerability	Recommended Phase II Dose (RP2D) [Time Frame: Up to approximately 24 months] The RP2D is defined as the dose level chosen by the sponsor (in consultation with the investigators) for phase II study, based on safety, tolerability, efficacy, PK, and PD data collected during the dose escalation study of BL-B01D1. Objective response rate (ORR) [Time Frame: Up to approximately 24 months] ORR is defined…	Clinical benefit rate Cmax Duration of overall response Immunogenicity (other timeframe) Immunogenicity Neutralizing antibody response Overall response rate - duration Overall response rate Progression-free survival Progressive disease rate Safety and Tolerability Stable Disease Tmax Treatment Emergent Adverse Events	Efficacy > Clinical Response/Remission Pharmacokinetics/Pharmacodynamics > PK/PD Efficacy > Clinical Response/Duration Efficacy > Immunological Response Safety/Toxicity > Adverse Drug Reactions Efficacy > Immunological Response Efficacy > Clinical Response/Remission Efficacy > Clinical Response/Remission Efficacy > Survival Efficacy > Clinical Response/Progression Safety/Toxicity > Safety/Tolerab…	Progression-free survival (PFS) [Time Frame: Up to approximately 24 months] The PFS is defined as the time from the participant's first dose of BL-B01D1 to the first date of either disease progression or death, whichever occurs first. Disease control rate (DCR) [Time Frame: Up to approximately 24 months] The DCR is defined as the percentage of participants who has a CR, PR, or Stable Disease (SD:…	2024-07-31	Actual							2026-08-01	Anticipated	2026-08-31	Anticipated
525928	ARTEMIS-008 CTR20242440 HS-20093-301 NCT06498479 TrialTroveID-525928	ARTEMIS-008：A Multicenter, Randomized, Open-label, Phase III Study of HS-20093 Compared With Topotecan in Subjects With Relapsed Small Cell Lung Cancer After Platinum-based First-line Chemotherapy	III	Open	Oncology	Oncology: Lung, Small Cell; Oncology: Neuroendocrine	Extensive; First line; Limited; Metastatic; Pulmonary; Second line	Lung Neoplasms; Neuroendocrine Tumors; Small Cell Lung Carcinoma	Trialtrove	Jiangsu Hansoh Pharmaceutical Group Co./Shanghai Hansoh Biomedical Technology Co.	Sponsor	Industry, all other pharma	China		Lianyungang	222069	HS-20093	DNA topoisomerase I inhibitor; B7-H3 antagonist; Immuno-oncology therapy; Immune checkpoint inhibitor	CD276 molecule; DNA topoisomerase I	Anticancer, immunological	Biological > Protein > Antibody > Antibody-drug conjugate; Small molecule > Synthetic small molecule	topotecan	DNA topoisomerase I inhibitor	DNA topoisomerase I	Antiviral, anti-HIV; Anticancer, other; Radio/chemosensitizer	Small molecule; Small molecule > Semisynthetic small molecule			The main objective of this study is to compare the efficacy of HS-20093 with standard of care (SOC) on prolonging overall survival (OS) in subjects with relapsed small cell lung cancer (SCLC).	Overall survival	Efficacy > Survival	Overall survival [Time Frame: From the date of randomization to the date of death due to any cause; Up to approximately 4.5 years] Overall survival is defined as the time interval from randomization to death due to any cause.	Clinical benefit rate Common Terminology Criteria for Adverse Events Complete response Duration of overall response Overall response rate Partial response Progression-free survival Progressive disease rate Response evaluation criteria in solid tumors Safety and Tolerability Treatment Emergent Adverse Events	Efficacy > Clinical Response/Remission Safety/Toxicity > Adverse Drug Reactions Efficacy > Clinical Response/Remission Efficacy > Clinical Response/Duration Efficacy > Clinical Response/Remission Efficacy > Clinical Response/Remission Efficacy > Survival Efficacy > Clinical Response/Progression Efficacy > Clinical Response/Remission Safety/Toxicity > Safety/Tolerability Safety/Toxicity > Adverse …	Objective Response Rate (ORR) Assessed by Blinded Independent Central Review and Investigators [Time Frame: From the date of randomization to documented progressive disease, death, lost to follow-up, or withdrawal by the participant; Up to approximately 4.5 years.] Confirmed ORR is defined as the sum of the complete response (CR) rate and partial response (PR) rate as per BICR and investigator pe…	2024-07-04	Actual							2026-09-30	Anticipated	2027-05-31	Anticipated
[truncated: 411 more rows]
[truncated: 37 more columns]

## Sheet: Query
[(Disease is Oncology: Lung, Non-Small Cell) OR (Disease is Oncology: Lung, Small Cell)] AND (Drug Type is Biological > Protein > Antibody > Antibody-drug conjugate)
Open query in browser
[truncated: 1 more rows]
